# Supplementary material for: Bis­(guanidinium) naphthalene-1,5-di­sulfonate–18-crown-6 (1/1)
Source: Acta Crystallogr Sect E Struct Rep Online. 2012 Mar 7;68(Pt 4):o990. doi: 10.1107/S1600536812009154 (PMC3343960; doi:10.1107/S1600536812009154)
Supplement: Supplementary file 2 [file e-68-0o990-Isup2.hkl]

# 
# h,k,l, Fc-squared, Fo-squared, sigma(Fo-squared) and status flag 
# 
data_I
_shelx_title ' a in P-1' 
_shelx_refln_list_code          4 
_shelx_F_calc_maximum      102.45 
_exptl_crystal_F_000       356.00 
_reflns_d_resolution_high  0.7715 
 
loop_ 
 _symmetry_equiv_pos_as_xyz 
 'x, y, z' 
 '-x, -y, -z' 
 
_cell_length_a     8.5275 
_cell_length_b     9.1291 
_cell_length_c    11.4698 
_cell_angle_alpha 111.967 
_cell_angle_beta   96.096 
_cell_angle_gamma  99.375 
 
_shelx_F_squared_multiplier     1.000 
 
loop_ 
 _refln_index_h 
 _refln_index_k 
 _refln_index_l 
 _refln_F_squared_calc 
 _refln_F_squared_meas 
 _refln_F_squared_sigma 
 _refln_observed_status 
   2   0   0     1099.69     1142.67     11.23 o 
   3   0   0        4.62        8.18      5.11 o 
   4   0   0     1028.77      955.09     17.90 o 
   5   0   0      296.04      277.89      5.45 o 
   6   0   0        0.50        2.56      1.52 o 
   7   0   0       61.18       48.91      5.26 o 
   8   0   0       42.17       40.84      1.69 o 
   9   0   0       16.53       20.27      2.79 o 
  10   0   0        6.92        7.46      1.86 o 
 -10   1   0       73.01       75.95      4.27 o 
  -9   1   0        2.27        4.61      1.05 o 
  -8   1   0       48.82       49.14      1.98 o 
  -7   1   0       18.08       20.13      1.24 o 
  -6   1   0      228.80      229.69      4.09 o 
  -5   1   0      189.29      159.98      2.72 o 
  -4   1   0        4.39        6.61      0.49 o 
  -3   1   0      387.80      398.43      4.01 o 
  -2   1   0     6129.76     5535.84     43.11 o 
  -1   1   0     2718.04     2558.32     13.50 o 
   1   1   0       16.65       19.85      0.31 o 
   2   1   0     1451.11     1365.43      7.41 o 
   3   1   0       90.57       67.09      1.17 o 
   4   1   0        0.86        0.88      0.30 o 
   5   1   0       91.01       96.76      2.81 o 
   6   1   0        3.46        2.15      0.81 o 
   7   1   0        2.10        4.96      1.66 o 
   8   1   0        1.79        4.54      3.25 o 
   9   1   0        3.52       10.66      1.81 o 
  10   1   0        6.07        6.76      1.95 o 
 -10   2   0        0.00        2.00      2.28 o 
  -9   2   0       27.50       27.90      1.80 o 
  -8   2   0       20.56       22.09      1.46 o 
  -7   2   0      498.30      489.32      8.71 o 
  -6   2   0      216.41      209.89      3.85 o 
  -5   2   0      232.59      249.65      3.82 o 
  -4   2   0        4.28        7.39      0.52 o 
  -3   2   0     1124.11     1113.18     12.25 o 
  -2   2   0     1868.69     1746.64     46.76 o 
  -1   2   0      136.22      164.23      1.71 o 
   0   2   0     3980.83     3963.11     30.92 o 
   1   2   0        1.24        1.21      0.12 o 
   2   2   0      975.63      903.60      7.14 o 
   3   2   0       14.83       24.48      0.62 o 
   4   2   0      145.95      156.09      7.17 o 
   5   2   0       81.95       83.48      1.55 o 
   6   2   0       92.31       94.07      3.33 o 
   7   2   0       20.91       24.20      2.01 o 
   8   2   0       20.71       28.32      2.38 o 
   9   2   0        0.01        2.23      1.83 o 
  10   2   0        3.66        3.99      1.84 o 
 -10   3   0        0.36        3.93      2.69 o 
  -9   3   0       25.96       28.04      1.81 o 
  -8   3   0       19.38       14.78      1.27 o 
  -7   3   0        7.23        8.23      0.91 o 
  -6   3   0        3.27        4.67      0.68 o 
  -5   3   0      367.30      368.36      5.41 o 
  -4   3   0      279.99      269.46      7.65 o 
  -3   3   0        8.93        9.17      0.51 o 
  -2   3   0      175.58      167.73      2.92 o 
  -1   3   0        0.53        2.16      0.31 o 
   0   3   0     1990.77     2019.68     29.72 o 
   1   3   0       67.25       60.50      2.32 o 
   2   3   0       10.43       16.52      0.32 o 
   3   3   0      672.96      688.34     11.95 o 
   4   3   0       26.77       24.00      1.23 o 
   5   3   0       10.05       12.38      1.36 o 
   6   3   0        8.66       14.95      3.22 o 
   7   3   0        7.98        7.72      1.53 o 
   8   3   0        9.12        9.71      1.77 o 
   9   3   0        0.25       -0.29      1.13 o 
 -10   4   0        2.49        1.40      1.26 o 
  -9   4   0       80.45       69.28      2.63 o 
  -8   4   0       38.23       38.17      1.70 o 
  -7   4   0       32.52       34.35      1.38 o 
  -6   4   0       77.48       70.97      1.81 o 
  -5   4   0        5.43        5.42      0.58 o 
  -4   4   0       15.38       14.16      0.65 o 
  -3   4   0        0.07       -0.21      0.32 o 
  -2   4   0       97.67       87.20      2.71 o 
  -1   4   0     1115.93     1089.36     12.37 o 
   0   4   0     1185.87     1334.20     14.86 o 
   1   4   0        0.22        0.89      0.34 o 
   2   4   0        3.06        4.48      0.47 o 
   3   4   0      177.45      172.18      4.25 o 
   4   4   0       52.47       66.97      2.63 o 
   5   4   0        1.73        2.85      0.92 o 
   6   4   0      116.54      110.98      4.24 o 
   7   4   0        0.56        0.11      2.04 o 
   8   4   0       18.69       21.69      2.54 o 
   9   4   0        4.55        3.44      2.42 o 
 -10   5   0        0.40        1.11      2.17 o 
  -9   5   0        0.60        0.48      0.72 o 
  -8   5   0        0.09        0.87      0.77 o 
  -7   5   0      147.92      139.05      3.16 o 
  -6   5   0       25.30       26.32      1.14 o 
  -5   5   0        3.07        1.29      1.11 o 
  -4   5   0        0.00        0.82      0.73 o 
  -3   5   0      184.84      175.72      2.96 o 
  -2   5   0      867.66      870.14     17.19 o 
  -1   5   0        3.03        3.50      0.56 o 
   0   5   0      249.17      263.37      3.94 o 
   1   5   0       58.22       55.85      2.13 o 
   2   5   0      104.87       93.83      1.92 o 
   3   5   0      213.83      200.38      7.80 o 
   4   5   0        0.06        3.56      2.14 o 
   5   5   0       90.61       91.69      3.73 o 
   6   5   0      127.07      131.29      5.35 o 
   7   5   0       27.30       30.11      2.60 o 
   8   5   0       88.75       87.63      9.38 o 
 -10   6   0       25.23       29.41      4.89 o 
  -9   6   0      125.42      119.39      5.02 o 
  -8   6   0       15.71       18.03      3.29 o 
  -7   6   0       52.75       49.84      1.77 o 
  -6   6   0       25.02       23.62      1.18 o 
  -5   6   0      360.90      348.78      7.44 o 
  -4   6   0      989.15      950.63     14.63 o 
  -3   6   0      453.78      456.53     10.30 o 
  -2   6   0      246.54      255.08      4.50 o 
  -1   6   0      301.23      309.48      5.26 o 
   0   6   0      110.53      100.08      2.10 o 
   1   6   0      579.89      549.05     10.65 o 
   2   6   0       65.10       60.88      2.77 o 
   3   6   0        0.74       -0.05      0.77 o 
   4   6   0      176.09      181.14      7.18 o 
   5   6   0        1.81        2.23      1.29 o 
   6   6   0        1.79        1.42      1.64 o 
   7   6   0        1.82        2.55      1.42 o 
  -9   7   0       25.98       27.74      4.64 o 
  -8   7   0       38.68       40.02      2.79 o 
  -7   7   0       13.23       16.59      1.16 o 
  -6   7   0        0.88       -0.29      0.59 o 
  -5   7   0        3.93        6.99      1.15 o 
  -4   7   0       53.44       60.47      2.00 o 
  -3   7   0       21.62       22.21      2.01 o 
  -2   7   0      278.09      281.26      5.55 o 
  -1   7   0      223.03      216.02      4.33 o 
   0   7   0      464.39      456.92      8.02 o 
   1   7   0       42.31       39.60      1.36 o 
   2   7   0       20.42       21.95      5.05 o 
   3   7   0       59.72       55.34      3.11 o 
   4   7   0        6.16        5.33      1.37 o 
   5   7   0       37.86       41.24      3.08 o 
   6   7   0        1.04        1.48      1.34 o 
  -9   8   0        0.61        1.86      2.11 o 
  -8   8   0        2.90       11.77      3.34 o 
  -7   8   0       68.77       62.38     10.22 o 
  -6   8   0       55.41       57.52      3.39 o 
  -5   8   0      123.32      125.17      3.42 o 
  -4   8   0        0.66        0.30      0.70 o 
  -3   8   0      336.50      326.30      7.01 o 
  -2   8   0      343.95      360.47      7.53 o 
  -1   8   0       60.55       53.46      2.21 o 
   0   8   0       45.70       50.13      1.79 o 
   1   8   0      103.94       91.40      7.52 o 
   2   8   0       32.28       31.11      2.63 o 
   3   8   0      117.55      116.82      4.51 o 
   4   8   0        7.32        6.68      1.80 o 
   5   8   0        0.41        3.75      4.80 o 
  -8   9   0       22.36       27.06      4.71 o 
  -7   9   0       21.78       24.27      4.27 o 
  -6   9   0       54.70       54.38      3.63 o 
  -5   9   0        2.90        2.89      1.47 o 
  -4   9   0       65.64       65.33      2.60 o 
  -3   9   0      108.04      118.47      7.82 o 
  -2   9   0       50.95       45.32      2.03 o 
  -1   9   0        2.00        0.27      0.76 o 
   0   9   0       17.07       17.92      2.02 o 
   1   9   0        0.45        6.94      3.72 o 
   2   9   0       34.00       33.27      2.87 o 
   3   9   0        6.36        7.49      3.19 o 
   4   9   0        0.09        1.22      1.55 o 
  -6  10   0        0.40       -1.67      2.29 o 
  -5  10   0       20.86       20.47      2.71 o 
  -4  10   0       12.75       12.16      2.17 o 
  -3  10   0       28.27       27.54      2.63 o 
  -2  10   0        0.56       -0.27      0.71 o 
  -1  10   0        3.33        6.17      3.87 o 
   0  10   0       25.78       24.65      2.45 o 
   1  10   0        1.04        0.20      1.22 o 
   2  10   0        0.23       -0.58      1.36 o 
   1 -11   1        7.48        8.61      2.54 o 
   2 -11   1       10.98       17.65      3.96 o 
   3 -11   1       41.05       44.71      5.70 o 
   4 -11   1        6.62        2.50      1.77 o 
  -2 -10   1       41.23       38.89      3.16 o 
  -1 -10   1        1.12        1.60      1.49 o 
   0 -10   1       12.23       10.53      1.86 o 
   1 -10   1       61.92       54.62      3.18 o 
   2 -10   1       62.31       61.47      6.19 o 
   3 -10   1        1.44        2.29      1.43 o 
   4 -10   1       23.97       30.28      2.97 o 
   5 -10   1        6.97        6.36      1.88 o 
   6 -10   1        0.31       -1.57      1.57 o 
  -4  -9   1       19.98       19.76      2.12 o 
  -3  -9   1        3.33        0.01      1.12 o 
  -2  -9   1        2.93        8.75      1.70 o 
  -1  -9   1       93.27      101.99      4.57 o 
   0  -9   1       79.15       81.90      2.76 o 
   1  -9   1        9.70       10.90      1.11 o 
   2  -9   1        4.06        6.15      1.39 o 
   3  -9   1        0.46        5.58      4.18 o 
   4  -9   1       40.27       36.76      2.84 o 
   5  -9   1        6.31        9.32      2.60 o 
   6  -9   1        7.79        7.58      1.83 o 
   7  -9   1       35.37       34.43      2.67 o 
   8  -9   1        2.85        4.15      2.85 o 
  -5  -8   1        1.85        6.12      5.11 o 
  -4  -8   1        0.96       -1.03      1.03 o 
  -3  -8   1       80.67       69.93      3.78 o 
  -2  -8   1      301.26      294.89      8.93 o 
  -1  -8   1      304.39      279.18      8.11 o 
   0  -8   1        0.71        1.22      1.19 o 
   1  -8   1        4.08        6.02      2.29 o 
   2  -8   1       16.48       16.29      1.08 o 
   3  -8   1      220.57      211.12      6.62 o 
   4  -8   1      150.09      147.89      3.55 o 
   5  -8   1        4.46        6.21      1.44 o 
   6  -8   1        0.95        4.89      4.24 o 
   7  -8   1       62.14       57.57      3.54 o 
   8  -8   1      125.87      130.44     11.73 o 
   9  -8   1        0.48        1.49      2.48 o 
  -7  -7   1       29.94       30.36      2.65 o 
  -6  -7   1        9.78        9.44      1.80 o 
  -5  -7   1        0.00       -0.12      0.97 o 
  -4  -7   1       63.57       66.61      3.57 o 
  -3  -7   1      173.26      173.06      5.90 o 
  -2  -7   1       39.86       43.94      2.59 o 
  -1  -7   1      121.41      116.13      2.54 o 
   0  -7   1        0.16       -0.40      0.58 o 
   1  -7   1       88.85       83.88      2.19 o 
   2  -7   1      179.67      171.51      5.00 o 
   3  -7   1      275.60      273.79      5.14 o 
   4  -7   1      155.20      157.85      3.39 o 
   5  -7   1        5.93        8.88      1.90 o 
   6  -7   1        4.54        5.59      1.25 o 
   7  -7   1       73.70       74.74      3.73 o 
   8  -7   1       52.57       55.12      3.42 o 
   9  -7   1       56.57       45.24      3.33 o 
  -7  -6   1       46.92       41.95      3.37 o 
  -6  -6   1       75.81       66.97      3.98 o 
  -5  -6   1        0.03        1.21      1.46 o 
  -4  -6   1       95.45      101.88      4.18 o 
  -3  -6   1        7.15        7.53      1.35 o 
  -2  -6   1      115.43      120.62      2.30 o 
  -1  -6   1       48.69       46.80      2.80 o 
   0  -6   1       23.31       23.12      2.22 o 
   1  -6   1      827.94      802.61     11.53 o 
   2  -6   1      345.46      345.40      5.40 o 
   3  -6   1      222.13      253.94      4.19 o 
   4  -6   1      273.45      270.47      4.61 o 
   5  -6   1      146.01      157.34      5.34 o 
   6  -6   1      477.47      449.34      8.87 o 
   7  -6   1       87.25       85.99      5.64 o 
   8  -6   1        7.69        7.28      1.56 o 
   9  -6   1        3.37        3.71      1.59 o 
  10  -6   1       59.09       62.67      6.75 o 
  -8  -5   1       14.97       18.21      2.52 o 
  -7  -5   1        5.41        9.67      1.82 o 
  -6  -5   1      149.44      157.22      6.22 o 
  -5  -5   1       23.37       28.13      2.00 o 
  -4  -5   1       31.91       28.88      1.87 o 
  -3  -5   1      169.30      158.61      4.50 o 
  -2  -5   1      416.52      406.79      6.15 o 
  -1  -5   1        4.02        8.54      0.70 o 
   0  -5   1      192.42      176.81      2.90 o 
   1  -5   1      728.14      720.35     11.94 o 
   2  -5   1       14.10       12.85      0.67 o 
   3  -5   1      116.17      121.98      2.06 o 
   4  -5   1       78.47       75.66      2.64 o 
   5  -5   1       17.42       16.04      0.77 o 
   6  -5   1        0.69        3.55      1.79 o 
   7  -5   1       17.00       18.01      1.08 o 
   8  -5   1       81.45       83.77      2.64 o 
   9  -5   1        7.69       10.08      1.81 o 
  10  -5   1        1.61        3.04      1.43 o 
  -9  -4   1        1.82        1.07      1.30 o 
  -8  -4   1        0.77        2.32      1.46 o 
  -7  -4   1       20.16       23.81      2.25 o 
  -6  -4   1        0.08        1.35      1.42 o 
  -5  -4   1      292.70      279.37      6.83 o 
  -4  -4   1        9.12        7.93      1.06 o 
  -3  -4   1      109.18      107.53      1.92 o 
  -2  -4   1       69.56       71.76      2.45 o 
  -1  -4   1     1300.81     1371.27     37.71 o 
   0  -4   1     1043.21     1136.81     12.63 o 
   1  -4   1       62.58       81.43      2.74 o 
   2  -4   1      168.04      200.92      4.59 o 
   3  -4   1      599.88      605.88      9.35 o 
   4  -4   1      113.88      120.79      6.78 o 
   5  -4   1        0.11        0.04      0.34 o 
   6  -4   1        4.63        3.36      0.60 o 
   7  -4   1       36.37       38.68      1.53 o 
   8  -4   1       18.97       20.02      2.27 o 
   9  -4   1        0.01       -0.68      0.76 o 
  10  -4   1       34.94       35.76      3.44 o 
  -9  -3   1       11.42       12.87      2.10 o 
  -8  -3   1        0.03        0.33      0.98 o 
  -7  -3   1       10.01        8.70      1.25 o 
  -6  -3   1      105.33       96.35      4.18 o 
  -5  -3   1        1.05       -0.65      0.93 o 
  -4  -3   1       84.11       81.91      2.17 o 
  -3  -3   1      294.44      273.51      2.85 o 
  -2  -3   1      504.92      529.12      6.21 o 
  -1  -3   1       19.14       17.55      0.45 o 
   0  -3   1        3.46        1.28      0.36 o 
   1  -3   1     2897.94     2705.68     23.68 o 
   2  -3   1       21.19       19.62      0.45 o 
   3  -3   1      421.49      460.92     14.57 o 
   4  -3   1        1.72        1.90      0.54 o 
   5  -3   1        0.42        1.39      0.56 o 
   6  -3   1      180.73      177.28      3.37 o 
   7  -3   1      132.59      121.39      9.40 o 
   8  -3   1       20.83       20.30      1.36 o 
   9  -3   1        4.31        3.50      0.96 o 
  10  -3   1        8.24        6.89      1.64 o 
 -10  -2   1        7.01        4.81      1.79 o 
  -9  -2   1        1.41        3.47      1.49 o 
  -8  -2   1        0.02        0.10      1.30 o 
  -7  -2   1        8.74        9.92      1.42 o 
  -6  -2   1      143.74      165.12      3.06 o 
  -5  -2   1      819.56      844.39     12.20 o 
  -4  -2   1       21.45       21.77      0.85 o 
  -3  -2   1        0.28        3.06      0.78 o 
  -2  -2   1      679.70      691.68      8.97 o 
  -1  -2   1     4361.92     4057.47     32.15 o 
   0  -2   1       46.30       49.42      0.95 o 
   1  -2   1      425.03      470.56      5.11 o 
   2  -2   1       97.64      111.76      1.62 o 
   3  -2   1        1.97        2.90      0.31 o 
   4  -2   1       12.40       22.16      0.70 o 
   5  -2   1        8.82        8.25      1.07 o 
   6  -2   1       15.91       13.60      0.87 o 
   7  -2   1      267.68      262.21      5.20 o 
   8  -2   1       55.59       49.57      2.07 o 
   9  -2   1      118.47      114.38      3.68 o 
  10  -2   1        0.06       -0.13      0.98 o 
 -10  -1   1        7.83       10.20      1.85 o 
  -9  -1   1        2.95        1.51      1.20 o 
  -8  -1   1       14.90       13.97      1.74 o 
  -7  -1   1       17.23       22.63      1.10 o 
  -6  -1   1       22.18       22.07      0.96 o 
  -5  -1   1       15.17       19.27      1.14 o 
  -4  -1   1       63.24       75.97      1.63 o 
  -3  -1   1     4899.77     4914.70     69.82 o 
  -2  -1   1     3431.22     3167.39     24.84 o 
  -1  -1   1     6977.32     6822.85     53.49 o 
   1  -1   1       40.94       42.39      0.64 o 
   2  -1   1     3900.66     3805.61     30.91 o 
   3  -1   1        0.66        6.36      1.32 o 
   4  -1   1      102.78       84.89      1.44 o 
   5  -1   1        0.18        0.11      0.37 o 
   6  -1   1        0.12        0.96      0.52 o 
   7  -1   1      214.08      197.98      4.09 o 
   8  -1   1       42.76       43.15      1.73 o 
   9  -1   1        0.80        0.99      1.17 o 
  10  -1   1        1.63        2.91      1.64 o 
 -10   0   1       18.31       13.51      2.16 o 
  -9   0   1        0.30        0.18      0.92 o 
  -8   0   1       57.66       60.76      2.13 o 
  -7   0   1       71.73       81.94      3.47 o 
  -6   0   1       84.74       82.15      2.67 o 
  -5   0   1      612.48      671.33      8.92 o 
  -4   0   1      214.50      212.60      6.15 o 
  -3   0   1      554.13      517.48     10.69 o 
  -2   0   1       39.67       59.69      2.92 o 
   1   0   1     3890.30     3834.34     21.40 o 
   2   0   1    10495.05     9109.27    114.93 o 
   3   0   1      245.08      264.85      5.61 o 
   4   0   1      425.43      452.77      5.48 o 
   5   0   1        0.01        0.64      0.42 o 
   6   0   1      697.90      705.97     10.61 o 
   7   0   1       11.22       16.00      1.85 o 
   8   0   1        2.88        3.41      1.29 o 
   9   0   1       36.17       32.56      2.71 o 
  10   0   1        0.02        1.18      1.38 o 
 -10   1   1       62.31       67.95      4.00 o 
  -9   1   1        2.13        5.96      1.70 o 
  -8   1   1      152.80      151.68      3.86 o 
  -7   1   1        3.60        3.84      0.73 o 
  -6   1   1       72.82       73.04      1.83 o 
  -5   1   1       34.83       32.95      1.17 o 
  -4   1   1        8.06        5.93      1.31 o 
  -3   1   1      320.16      325.42      3.33 o 
  -2   1   1     7200.54     7225.55     77.63 o 
  -1   1   1       43.69       51.93      0.42 o 
   0   1   1       56.39       42.63      0.55 o 
   1   1   1     3487.35     3282.39     33.57 o 
   2   1   1       20.88       15.15      0.23 o 
   3   1   1     1977.31     1967.42     19.83 o 
   4   1   1       15.86       13.25      0.47 o 
   5   1   1      711.87      718.44      9.05 o 
   6   1   1        9.54       12.79      1.20 o 
   7   1   1        2.94        3.86      1.17 o 
   8   1   1       11.74        9.75      1.75 o 
   9   1   1        5.72        9.47      1.86 o 
  10   1   1        4.27        4.24      2.76 o 
 -11   2   1        1.43        0.93      2.04 o 
 -10   2   1       25.73       27.84      2.85 o 
  -9   2   1       77.10       75.94      3.91 o 
  -8   2   1        0.82        4.83      2.67 o 
  -7   2   1        8.48        5.52      0.84 o 
  -6   2   1      389.07      388.95      9.31 o 
  -5   2   1       78.40       81.11      2.40 o 
  -4   2   1      589.52      591.88     28.86 o 
  -3   2   1     2068.39     1922.48    106.25 o 
  -2   2   1      353.29      345.35      3.33 o 
  -1   2   1     3616.47     3689.80     40.22 o 
   0   2   1     1872.92     1886.89     21.54 o 
   1   2   1      361.72      350.44      2.74 o 
   2   2   1      572.00      578.92      8.58 o 
   3   2   1      416.02      421.48      9.07 o 
   4   2   1      344.01      345.60      6.77 o 
   5   2   1        8.27        7.54      1.11 o 
   6   2   1        4.93        3.68      1.33 o 
   7   2   1      129.78      127.40      4.75 o 
   8   2   1       46.38       45.75      2.67 o 
   9   2   1       13.79       15.85      2.12 o 
 -10   3   1        1.63        0.87      1.20 o 
  -9   3   1       40.18       43.68      2.35 o 
  -8   3   1        8.66       10.59      2.69 o 
  -7   3   1        5.72        8.19      0.99 o 
  -6   3   1       16.03       20.94      0.95 o 
  -5   3   1       14.15        7.64      0.61 o 
  -4   3   1       91.70      100.45      3.10 o 
  -3   3   1      119.90      107.53      5.33 o 
  -2   3   1     3214.16     3160.08     41.26 o 
  -1   3   1      245.16      258.90      5.79 o 
   0   3   1      243.69      247.29      5.00 o 
   1   3   1       11.82       11.33      1.92 o 
   2   3   1      630.74      622.11     10.29 o 
   3   3   1      128.32      140.29      4.03 o 
   4   3   1        9.71       10.80      2.14 o 
   5   3   1       59.99       51.97      2.51 o 
   6   3   1       36.42       38.05      2.30 o 
   7   3   1       27.20       27.62      2.20 o 
   8   3   1       13.02       18.33      2.21 o 
   9   3   1        4.08        1.73      1.60 o 
 -10   4   1       12.78       17.43      2.10 o 
  -9   4   1        0.04        0.47      0.70 o 
  -8   4   1       43.24       42.02      1.82 o 
  -7   4   1       35.99       32.06      1.37 o 
  -6   4   1        9.81       11.97      2.70 o 
  -5   4   1        0.46        2.30      1.46 o 
  -4   4   1      399.97      373.24     26.32 o 
  -3   4   1      708.77      729.90     12.77 o 
  -2   4   1       68.33       67.56      1.46 o 
  -1   4   1       27.28       32.74      1.08 o 
   0   4   1      212.45      215.23      3.04 o 
   1   4   1        0.08        3.12      0.97 o 
   2   4   1      124.73      151.70      3.60 o 
   3   4   1       86.45       89.27      2.98 o 
   4   4   1       28.34       25.47      1.65 o 
   5   4   1      261.17      248.52     11.52 o 
   6   4   1        0.02       -0.50      1.07 o 
   7   4   1        4.80        7.76      1.47 o 
   8   4   1        4.28        4.45      1.75 o 
 -10   5   1        0.11       -0.25      1.86 o 
  -9   5   1       52.75       46.70      2.63 o 
  -8   5   1        1.34        0.70      0.64 o 
  -7   5   1        0.81        3.36      0.74 o 
  -6   5   1       41.67       40.17      1.79 o 
  -5   5   1      288.36      289.19      5.14 o 
  -4   5   1       18.96       19.95      1.05 o 
  -3   5   1      320.65      322.48      5.17 o 
  -2   5   1      553.71      569.84     15.04 o 
  -1   5   1      296.79      317.08      4.91 o 
   0   5   1      155.99      150.03      2.53 o 
   1   5   1        1.26        3.40      0.63 o 
   2   5   1       75.96       78.00      2.87 o 
   3   5   1      103.98      106.03      6.47 o 
   4   5   1      290.99      282.50      7.99 o 
   5   5   1       35.12       34.72      2.38 o 
   6   5   1        2.41        8.02      1.73 o 
   7   5   1      107.73      103.85      4.73 o 
   8   5   1       48.12       49.99      4.07 o 
 -10   6   1       10.59       10.65      3.53 o 
  -9   6   1        4.47       10.34      3.10 o 
  -8   6   1       16.60       14.42      1.24 o 
  -7   6   1       90.35       85.08      2.60 o 
  -6   6   1        1.48        3.34      1.78 o 
  -5   6   1      135.10      134.39      3.58 o 
  -4   6   1      132.31      129.48      3.08 o 
  -3   6   1     1431.48     1442.57     27.85 o 
  -2   6   1      719.58      697.93     11.29 o 
  -1   6   1      221.84      206.68      3.96 o 
   0   6   1       10.89       12.67      0.76 o 
   1   6   1       64.72       60.19      1.52 o 
   2   6   1      304.35      281.54      7.53 o 
   3   6   1       63.94       72.32      3.78 o 
   4   6   1        5.02        4.55      1.29 o 
   5   6   1       25.11       21.82      2.16 o 
   6   6   1        9.11       11.88      1.75 o 
   7   6   1        0.14        2.97      1.75 o 
  -9   7   1        4.60        4.46      2.72 o 
  -8   7   1       74.43       77.78      6.69 o 
  -7   7   1       23.36       20.78      1.74 o 
  -6   7   1       26.50       26.48      1.58 o 
  -5   7   1       44.40       44.66      1.90 o 
  -4   7   1      134.59      121.83      3.96 o 
  -3   7   1      277.77      285.49      5.86 o 
  -2   7   1       17.90       19.55      1.36 o 
  -1   7   1      366.34      355.74      6.94 o 
   0   7   1       82.57       79.05      2.15 o 
   1   7   1      105.72       97.48      5.70 o 
   2   7   1      232.42      234.75      6.98 o 
   3   7   1       29.30       31.92      2.63 o 
   4   7   1        4.80        3.26      1.51 o 
   5   7   1        5.54        9.60      2.01 o 
   6   7   1       22.45       22.67      2.80 o 
  -8   8   1       18.85       21.61      4.15 o 
  -7   8   1        3.32        6.01      2.79 o 
  -6   8   1       19.36       21.05      1.82 o 
  -5   8   1      147.61      139.43      4.14 o 
  -4   8   1       46.74       48.39      2.19 o 
  -3   8   1      137.13      137.18      3.89 o 
  -2   8   1        5.33        5.67      1.26 o 
  -1   8   1      132.35      116.20      3.17 o 
   0   8   1       22.22       24.04      1.46 o 
   1   8   1      218.62      212.43      7.03 o 
   2   8   1       14.65       15.48      3.75 o 
   3   8   1       51.59       41.88      2.99 o 
   4   8   1       66.43       67.18      3.52 o 
   5   8   1       23.75       31.76      5.33 o 
  -7   9   1        7.21        3.10      2.60 o 
  -6   9   1       34.65       42.67      5.14 o 
  -5   9   1      102.86       97.21      4.85 o 
  -4   9   1       18.97       17.78      1.59 o 
  -3   9   1        6.78       10.17      1.75 o 
  -2   9   1       17.93       20.37      1.52 o 
  -1   9   1      232.49      222.93      7.39 o 
   0   9   1       28.79       29.04      2.55 o 
   1   9   1       12.31       19.10      2.27 o 
   2   9   1       14.09       14.40      2.23 o 
   3   9   1       25.83       31.20      2.81 o 
  -5  10   1       56.24       58.70      6.01 o 
  -4  10   1        6.24        7.50      1.88 o 
  -3  10   1       44.45       34.34      3.62 o 
  -2  10   1        0.07        0.39      1.13 o 
  -1  10   1       12.79       14.60      3.47 o 
   0  10   1        0.51        0.25      1.58 o 
   1  10   1       44.93       44.46      3.50 o 
   0 -11   2       25.17       21.30      4.21 o 
   1 -11   2       45.65       57.28      6.07 o 
   2 -11   2        1.40       -2.17      2.60 o 
   3 -11   2       25.29       23.95      2.93 o 
   4 -11   2       18.75       17.01      2.79 o 
   5 -11   2       26.13       21.73      4.98 o 
  -3 -10   2        0.52        1.63      1.48 o 
  -2 -10   2       16.51       16.69      2.08 o 
  -1 -10   2       84.05       82.62      4.12 o 
   0 -10   2       11.55       11.57      1.83 o 
   1 -10   2       23.66       33.90      2.51 o 
   2 -10   2        0.88        1.81      1.39 o 
   3 -10   2       77.55       71.72      4.26 o 
   4 -10   2       35.37       38.22      3.18 o 
   5 -10   2       22.97       26.08      2.86 o 
   6 -10   2       12.53       12.79      2.27 o 
   7 -10   2       12.77       14.57      2.27 o 
  -5  -9   2        4.56       12.01      6.97 o 
  -4  -9   2        1.46        3.05      1.53 o 
  -3  -9   2       15.84       18.66      2.20 o 
  -2  -9   2       75.15       68.83      3.66 o 
  -1  -9   2       33.09       29.81      2.31 o 
   0  -9   2       27.29       23.00      1.40 o 
   1  -9   2       22.44       29.65      2.31 o 
   2  -9   2       48.57       53.00      3.02 o 
   3  -9   2       36.42       42.28      2.88 o 
   4  -9   2       10.44       12.13      1.75 o 
   5  -9   2       21.63       25.58      3.19 o 
   6  -9   2        2.22        3.03      1.22 o 
   7  -9   2       34.40       37.32      3.17 o 
   8  -9   2       11.70       15.42      4.12 o 
  -6  -8   2        2.29        1.10      1.29 o 
  -5  -8   2        0.04       -0.03      1.12 o 
  -4  -8   2       21.24       23.09      2.32 o 
  -3  -8   2       72.10       73.93      3.75 o 
  -2  -8   2        4.81        8.39      1.52 o 
  -1  -8   2      138.77      123.49      2.96 o 
   0  -8   2      640.87      634.98     13.32 o 
   1  -8   2      272.67      247.24      5.07 o 
   2  -8   2       86.96       82.23      2.73 o 
   3  -8   2       11.03        9.18      0.92 o 
   4  -8   2       94.10      104.17      4.40 o 
   5  -8   2      421.39      407.15     11.74 o 
   6  -8   2       45.31       50.50      3.20 o 
   7  -8   2        1.31        0.63      1.21 o 
   8  -8   2       18.90       14.59      2.31 o 
   9  -8   2      125.80      126.76      9.85 o 
  -7  -7   2        0.01       35.03     21.80 o 
  -6  -7   2        1.39        2.08      1.25 o 
  -5  -7   2       51.99       55.28      3.12 o 
  -4  -7   2        2.51        4.55      1.29 o 
  -3  -7   2       22.07       25.64      2.76 o 
  -2  -7   2      466.69      450.01      7.41 o 
  -1  -7   2      381.82      372.63      7.63 o 
   0  -7   2      274.15      289.89     10.78 o 
   1  -7   2        8.14       10.13      1.32 o 
   2  -7   2        3.90        5.28      0.62 o 
   3  -7   2      392.00      374.92      9.30 o 
   4  -7   2      109.85      106.39      3.09 o 
   5  -7   2       17.05       17.42      3.31 o 
   6  -7   2      122.23      122.45      7.86 o 
   7  -7   2        9.32       11.32      1.62 o 
   8  -7   2        7.51        6.70      1.67 o 
   9  -7   2        4.08        5.49      1.59 o 
  -8  -6   2        8.70        8.69      2.14 o 
  -7  -6   2      124.65      125.16      5.56 o 
  -6  -6   2      278.46      271.27      8.84 o 
  -5  -6   2      179.24      179.25      7.46 o 
  -4  -6   2      222.03      215.10      6.67 o 
  -3  -6   2      685.27      647.26     14.54 o 
  -2  -6   2      898.74      881.03     13.40 o 
  -1  -6   2        4.66        7.80      0.88 o 
   0  -6   2      193.21      195.59      3.40 o 
   1  -6   2        7.03        6.13      1.04 o 
   2  -6   2     1075.11     1085.20     14.27 o 
   3  -6   2       45.05       39.65      1.06 o 
   4  -6   2       24.44       27.26      2.25 o 
   5  -6   2      135.54      121.50      3.15 o 
   6  -6   2       45.25       44.42      2.52 o 
   7  -6   2      334.96      345.70      9.95 o 
   8  -6   2       88.57       87.63      7.09 o 
   9  -6   2        5.19        4.76      1.74 o 
  10  -6   2       10.83       10.10      2.20 o 
  -8  -5   2       23.62       30.69      4.03 o 
  -7  -5   2        0.04       -0.30      1.61 o 
  -6  -5   2       14.47       15.56      1.73 o 
  -5  -5   2       73.40       76.68      6.56 o 
  -4  -5   2      933.75      905.27     19.28 o 
  -3  -5   2      122.22      116.08      2.27 o 
  -2  -5   2        3.26        3.18      0.69 o 
  -1  -5   2      415.95      453.35      7.31 o 
   0  -5   2     1435.67     1438.04     44.21 o 
   1  -5   2      574.54      687.92      8.39 o 
   2  -5   2      257.90      252.63      4.90 o 
   3  -5   2        5.15        6.36      0.43 o 
   4  -5   2       10.40       12.27      0.53 o 
   5  -5   2       11.18       10.44      0.55 o 
   6  -5   2       48.26       48.07      1.37 o 
   7  -5   2        2.01        1.03      0.53 o 
   8  -5   2        3.63       10.92      1.72 o 
   9  -5   2       22.07       21.17      3.31 o 
  10  -5   2        3.18        1.55      1.44 o 
  -9  -4   2        3.48        9.23      5.39 o 
  -8  -4   2       22.17       23.07      2.16 o 
  -7  -4   2        1.11        0.00      0.92 o 
  -6  -4   2       57.10       63.28      6.72 o 
  -5  -4   2      142.21      143.89      4.36 o 
  -4  -4   2      186.01      184.48      4.17 o 
  -3  -4   2       17.47       17.52      1.61 o 
  -2  -4   2      172.85      173.27      2.31 o 
  -1  -4   2       35.32       35.41      0.89 o 
   0  -4   2      309.40      291.59      4.73 o 
   1  -4   2     1857.10     1980.86     19.41 o 
   2  -4   2      173.60      206.13      2.65 o 
   3  -4   2      114.25      132.34      1.68 o 
   4  -4   2        8.40        8.58      0.97 o 
   5  -4   2       44.01       41.32      1.16 o 
   6  -4   2        6.04        7.78      1.09 o 
   7  -4   2       30.83       27.55      4.81 o 
   8  -4   2       25.17       23.85      1.46 o 
   9  -4   2        3.48        5.62      0.97 o 
  10  -4   2        0.13        0.45      1.25 o 
  -9  -3   2       18.10       12.98      2.04 o 
  -8  -3   2        0.70        2.84      1.30 o 
  -7  -3   2        3.04        7.25      1.39 o 
  -6  -3   2       91.66       97.17      4.46 o 
  -5  -3   2        0.86        0.16      0.40 o 
  -4  -3   2        3.27        4.44      0.78 o 
  -3  -3   2        4.54        5.38      0.44 o 
  -2  -3   2      298.73      263.03      4.04 o 
  -1  -3   2       54.89       63.62      1.58 o 
   0  -3   2       83.62       92.66      1.16 o 
   1  -3   2     1383.11     1492.45     12.82 o 
   2  -3   2      445.03      424.06     12.32 o 
   3  -3   2       19.18       22.66      1.01 o 
   4  -3   2      181.51      182.54      2.49 o 
   5  -3   2       18.92       17.94      0.78 o 
   6  -3   2      176.51      173.51      3.24 o 
   7  -3   2       68.56       67.92      2.02 o 
   8  -3   2      158.97      152.62      3.92 o 
   9  -3   2        8.50        9.38      1.70 o 
  10  -3   2        0.04        0.19      1.30 o 
 -10  -2   2        0.22       -1.31      1.31 o 
  -9  -2   2        5.87        6.44      2.14 o 
  -8  -2   2        0.11        0.39      1.11 o 
  -7  -2   2        1.82        1.56      0.55 o 
  -6  -2   2       43.95       49.32      1.44 o 
  -5  -2   2       15.52        9.70      1.53 o 
  -4  -2   2     3074.09     3071.69     35.09 o 
  -3  -2   2        0.19        3.05      1.21 o 
  -2  -2   2        0.07        1.45      0.29 o 
  -1  -2   2     2570.36     2491.06     28.53 o 
   0  -2   2     2039.09     1960.21     18.95 o 
   1  -2   2     2172.96     2116.62     73.60 o 
   2  -2   2       11.31       13.88      0.35 o 
   3  -2   2       70.25       80.68      1.52 o 
   4  -2   2      392.07      409.26      9.29 o 
   5  -2   2        0.86        1.99      0.94 o 
   6  -2   2      184.85      187.44      5.03 o 
   7  -2   2        0.55        0.46      0.60 o 
   8  -2   2       36.38       35.98      2.56 o 
   9  -2   2       22.25       18.28      1.55 o 
  10  -2   2       19.90       21.61      2.37 o 
 -10  -1   2        2.69        3.91      1.59 o 
  -9  -1   2        3.81        7.33      2.54 o 
  -8  -1   2        0.16        0.19      0.89 o 
  -7  -1   2      101.22      103.38      3.27 o 
  -6  -1   2       20.11       22.18      1.38 o 
  -5  -1   2      174.98      171.77      3.61 o 
  -4  -1   2       27.38       19.37      1.75 o 
  -3  -1   2      275.71      264.41      3.70 o 
  -2  -1   2      187.05      162.31      1.68 o 
  -1  -1   2     2328.29     2245.30     13.46 o 
   0  -1   2     1582.76     1564.62     13.22 o 
   1  -1   2     3762.68     3772.75     21.92 o 
   2  -1   2      232.05      223.86      5.43 o 
   3  -1   2       19.64       21.77      0.59 o 
   4  -1   2      238.99      262.39      4.56 o 
   5  -1   2      334.44      310.75      5.96 o 
   6  -1   2        6.73        5.67      1.06 o 
   7  -1   2       14.87       20.10      2.79 o 
   8  -1   2      125.05      125.25      4.71 o 
   9  -1   2       10.21       14.12      1.93 o 
  10  -1   2       28.29       28.54      3.41 o 
 -10   0   2       15.50       13.16      2.17 o 
  -9   0   2       77.58       78.59      2.93 o 
  -8   0   2      108.91      108.98      3.04 o 
  -7   0   2      104.11       99.16      2.48 o 
  -6   0   2      225.96      222.64      4.12 o 
  -5   0   2      821.55      839.81     11.10 o 
  -4   0   2       86.15       97.25      2.27 o 
  -3   0   2       15.27       12.88      0.50 o 
  -2   0   2     9762.31     9431.16    108.29 o 
  -1   0   2      491.22      499.73      3.39 o 
   0   0   2      866.31      892.40     19.94 o 
   1   0   2     5852.43     5757.35     44.41 o 
   2   0   2     2215.46     2183.15     27.21 o 
   3   0   2      680.98      682.53      7.34 o 
   4   0   2      625.87      654.07     12.65 o 
   5   0   2       43.34       47.37      1.44 o 
   6   0   2      151.87      133.79      2.69 o 
   7   0   2        8.99        8.93      0.86 o 
   8   0   2      102.67      107.00      4.31 o 
   9   0   2        1.60        2.32      1.43 o 
  10   0   2        4.46        4.94      1.76 o 
 -11   1   2       12.63       17.52      3.84 o 
 -10   1   2       11.08       11.90      1.52 o 
  -9   1   2       49.73       53.92      2.70 o 
  -8   1   2        7.51       13.00      2.26 o 
  -7   1   2      204.01      195.83      4.77 o 
  -6   1   2      286.37      274.81      4.62 o 
  -5   1   2        0.13        3.96      1.52 o 
  -4   1   2      874.04      825.06     11.65 o 
  -3   1   2      672.30      627.27      9.61 o 
  -2   1   2     1187.33     1195.35     15.86 o 
  -1   1   2      135.18      186.26      1.98 o 
   0   1   2       77.68       91.18      1.35 o 
   1   1   2       33.70       28.25      0.61 o 
   2   1   2       44.49       65.09      1.47 o 
   3   1   2      122.33      103.31      1.30 o 
   4   1   2        3.35        3.75      0.28 o 
   5   1   2       58.65       64.82      1.31 o 
   6   1   2      104.49       97.08      3.41 o 
   7   1   2      259.88      274.48      8.05 o 
   8   1   2       25.53       30.50      2.57 o 
   9   1   2       55.72       58.95      3.90 o 
 -11   2   2        0.26        1.24      1.73 o 
 -10   2   2        3.12        3.32      1.49 o 
  -9   2   2       30.74       29.31      1.81 o 
  -8   2   2      208.30      208.35      4.83 o 
  -7   2   2      140.24      150.47      3.45 o 
  -6   2   2      109.45      114.19      9.44 o 
  -5   2   2     1231.37     1219.25     15.66 o 
  -4   2   2      556.19      576.33     16.31 o 
  -3   2   2     2054.79     2201.24     39.45 o 
  -2   2   2      195.66      224.48      2.40 o 
  -1   2   2      466.97      530.29      5.20 o 
   0   2   2      176.83      146.56      2.45 o 
   1   2   2      235.50      270.79      8.22 o 
   2   2   2       18.16       26.19      0.44 o 
   3   2   2      139.04      139.71      3.24 o 
   4   2   2        7.11       11.37      1.12 o 
   5   2   2      245.36      248.94      6.30 o 
   6   2   2        3.62        3.34      1.10 o 
   7   2   2        0.05        0.21      1.03 o 
   8   2   2        1.83       -0.03      1.09 o 
   9   2   2       13.10       18.15      2.50 o 
 -10   3   2       11.99        9.83      1.71 o 
  -9   3   2       18.61       17.71      2.58 o 
  -8   3   2      113.08      114.31      4.35 o 
  -7   3   2      109.19       98.49      3.58 o 
  -6   3   2       49.98       44.40      3.34 o 
  -5   3   2        4.28        3.77      0.50 o 
  -4   3   2        6.14        8.13      0.62 o 
  -3   3   2       24.59       23.54      1.43 o 
  -2   3   2       46.55       70.01      1.92 o 
  -1   3   2       59.55       51.28      1.11 o 
   0   3   2       14.28       17.05      0.70 o 
   1   3   2       10.71       12.95      0.52 o 
   2   3   2      101.22       93.19      2.48 o 
   3   3   2        8.32        9.70      1.15 o 
   4   3   2      293.82      281.66      6.70 o 
   5   3   2       17.87       31.94      2.23 o 
   6   3   2        7.57        7.36      1.27 o 
   7   3   2        0.51        0.68      1.18 o 
   8   3   2        1.07        1.21      1.70 o 
   9   3   2       26.40       22.13      2.52 o 
 -10   4   2       26.08       25.30      2.33 o 
  -9   4   2        2.98        2.53      2.48 o 
  -8   4   2       74.83       64.45      8.32 o 
  -7   4   2       30.75       29.72      1.23 o 
  -6   4   2       12.46       12.71      1.52 o 
  -5   4   2      144.14      142.10      3.54 o 
  -4   4   2      102.81      113.41      2.13 o 
  -3   4   2      251.06      222.97      4.59 o 
  -2   4   2      137.11      132.37      2.65 o 
  -1   4   2        2.71        5.28      1.10 o 
   0   4   2       82.50       90.80      1.67 o 
   1   4   2      226.58      232.98      5.23 o 
   2   4   2       35.49       35.08      2.54 o 
   3   4   2       49.33       46.08      2.19 o 
   4   4   2      134.90      134.55      4.68 o 
   5   4   2        1.60        1.27      1.12 o 
   6   4   2        5.38        7.74      1.33 o 
   7   4   2       54.63       52.71      3.41 o 
   8   4   2        5.91        8.65      1.89 o 
 -10   5   2        5.31        2.91      2.48 o 
  -9   5   2        1.49        0.93      1.24 o 
  -8   5   2       15.36       16.66      2.26 o 
  -7   5   2        3.68        7.06      0.82 o 
  -6   5   2       14.33       15.47      0.94 o 
  -5   5   2        4.82        5.40      0.94 o 
  -4   5   2      184.65      178.49      6.16 o 
  -3   5   2      276.64      279.19      8.20 o 
  -2   5   2      663.89      656.32     12.16 o 
  -1   5   2        0.04        0.93      0.91 o 
   0   5   2       12.40       10.67      0.66 o 
   1   5   2      171.41      167.96      2.71 o 
   2   5   2       34.62       35.86      2.04 o 
   3   5   2        2.96        5.27      1.29 o 
   4   5   2       12.79       16.31      1.90 o 
   5   5   2       68.36       68.09      3.38 o 
   6   5   2       67.06       72.19      3.85 o 
   7   5   2        3.93        6.00      2.94 o 
 -10   6   2       12.39       10.34      2.85 o 
  -9   6   2       16.93       16.80      2.14 o 
  -8   6   2        2.33        3.50      1.16 o 
  -7   6   2       48.26       54.26      8.41 o 
  -6   6   2        5.95        5.04      1.24 o 
  -5   6   2        0.12        0.59      0.90 o 
  -4   6   2      308.99      302.20      5.93 o 
  -3   6   2      540.65      516.95      9.23 o 
  -2   6   2       24.57       24.05      2.62 o 
  -1   6   2      673.26      670.43     10.89 o 
   0   6   2      206.17      201.53      4.24 o 
   1   6   2        0.83        0.31      1.21 o 
   2   6   2       15.07       16.22      4.77 o 
   3   6   2       50.27       48.71      2.87 o 
   4   6   2       94.58       94.56      4.55 o 
   5   6   2       34.47       33.30      3.16 o 
   6   6   2        0.06        0.99      1.25 o 
  -9   7   2       12.25        8.98      2.66 o 
  -8   7   2        2.14       -2.29      2.29 o 
  -7   7   2       18.78       16.40      1.64 o 
  -6   7   2      219.89      220.01      6.50 o 
  -5   7   2      115.64      113.92      3.41 o 
  -4   7   2      136.57      145.93      3.83 o 
  -3   7   2        5.29        8.28      1.70 o 
  -2   7   2      734.79      726.40     13.41 o 
  -1   7   2       15.62       14.51      1.44 o 
   0   7   2      114.60      115.46      2.85 o 
   1   7   2       23.06       26.24      2.17 o 
   2   7   2      112.25      109.15      4.69 o 
   3   7   2      165.35      159.24      6.84 o 
   4   7   2       30.13       36.90      3.13 o 
   5   7   2       17.79       23.60      2.56 o 
  -8   8   2       82.61       84.59      7.49 o 
  -7   8   2       80.12       80.81      7.12 o 
  -6   8   2       75.30       71.49      3.45 o 
  -5   8   2       12.63       12.64      2.01 o 
  -4   8   2      276.76      276.48      6.69 o 
  -3   8   2       16.30       14.42      1.38 o 
  -2   8   2       77.55       83.10      2.71 o 
  -1   8   2        1.00        0.55      0.69 o 
   0   8   2        3.52        7.56      2.88 o 
   1   8   2       59.37       57.04      4.06 o 
   2   8   2       23.79       21.99      2.20 o 
   3   8   2        2.00        3.79      1.33 o 
   4   8   2        8.53        8.30      1.95 o 
  -7   9   2        1.56        8.73      2.66 o 
  -6   9   2        3.83        3.53      2.54 o 
  -5   9   2       30.05       32.04      4.43 o 
  -4   9   2      137.52      133.93      4.44 o 
  -3   9   2        3.25        4.93      1.69 o 
  -2   9   2        3.86        4.30      1.10 o 
  -1   9   2        6.43        3.94      1.51 o 
   0   9   2       74.59       72.33      3.92 o 
   1   9   2       28.70       29.17      2.56 o 
   2   9   2       10.89       12.01      2.88 o 
  -4  10   2       21.52       16.22      3.34 o 
  -2  10   2        1.84        0.40      1.18 o 
  -1  10   2        0.01        4.66      3.93 o 
  -1 -11   3       14.58       13.62      3.03 o 
   0 -11   3        0.33        0.62      1.86 o 
   1 -11   3       18.15       26.75      3.96 o 
   2 -11   3       14.84       20.52      6.53 o 
   3 -11   3        4.35        5.64      3.19 o 
   4 -11   3        9.96       14.11      2.45 o 
   5 -11   3        1.34       -0.73      3.07 o 
  -3 -10   3       22.54       26.26      2.43 o 
  -2 -10   3        2.11        4.84      3.13 o 
  -1 -10   3       18.96       17.93      1.87 o 
   0 -10   3       60.44       61.89      2.34 o 
   1 -10   3        4.79        3.27      1.28 o 
   2 -10   3       11.53       14.10      2.12 o 
   3 -10   3        2.35        6.77      1.52 o 
   4 -10   3       40.94       43.33      3.51 o 
   5 -10   3       10.87       13.68      2.39 o 
   6 -10   3       27.42       35.10      3.02 o 
   7 -10   3        0.31       15.40     10.56 o 
  -5  -9   3       12.18       14.59      2.36 o 
  -4  -9   3        4.53        7.68      2.11 o 
  -3  -9   3        1.67        7.33      2.32 o 
  -2  -9   3       54.28       49.38      2.79 o 
  -1  -9   3       97.20       98.59      3.22 o 
   0  -9   3        6.97        6.70      2.00 o 
   1  -9   3       50.62       47.89      3.01 o 
   2  -9   3       33.14       33.50      2.54 o 
   3  -9   3        1.78        0.53      1.49 o 
   4  -9   3      101.26      103.11      4.88 o 
   5  -9   3        1.14        0.88      1.33 o 
   6  -9   3       16.72       16.32      2.28 o 
   7  -9   3        0.06        2.08      1.50 o 
   8  -9   3       38.21       36.80      3.45 o 
  -6  -8   3       20.29       21.13      2.30 o 
  -5  -8   3        0.14        1.35      2.07 o 
  -4  -8   3       11.04        9.52      1.81 o 
  -3  -8   3      108.70      108.06      6.59 o 
  -2  -8   3        0.94        1.35      0.57 o 
  -1  -8   3       16.55       17.80      1.12 o 
   0  -8   3       22.18       19.75      1.12 o 
   1  -8   3       39.73       35.18      1.39 o 
   2  -8   3      174.56      139.25      6.97 o 
   3  -8   3      154.60      159.67      5.63 o 
   4  -8   3       10.62        9.83      2.07 o 
   5  -8   3       13.57       14.94      1.70 o 
   6  -8   3      194.91      183.12      6.61 o 
   7  -8   3       45.62       43.67      2.99 o 
   8  -8   3        4.32        2.09      1.76 o 
   9  -8   3        3.02        4.52      1.87 o 
  -7  -7   3        9.72        9.01      2.10 o 
  -6  -7   3       20.16       20.28      2.41 o 
  -5  -7   3        0.70        1.30      1.95 o 
  -4  -7   3       29.26       28.07      2.33 o 
  -3  -7   3       57.34       56.18      3.75 o 
  -2  -7   3        6.86        6.56      1.44 o 
  -1  -7   3        9.13        9.43      1.53 o 
   0  -7   3       38.44       45.63      4.18 o 
   1  -7   3      456.05      465.92     11.80 o 
   2  -7   3       61.03       65.50      2.51 o 
   3  -7   3       69.01       69.27      2.95 o 
   4  -7   3      178.18      167.15      5.12 o 
   5  -7   3      135.03      135.49      4.97 o 
   6  -7   3      181.53      175.37      6.08 o 
   7  -7   3       61.37       65.02      3.61 o 
   8  -7   3       76.99       70.40      4.05 o 
   9  -7   3        1.18        5.76      1.98 o 
  -8  -6   3        0.77        0.68      1.24 o 
  -7  -6   3       45.13       45.77      3.41 o 
  -6  -6   3       36.98       40.76      2.62 o 
  -5  -6   3      206.98      209.93      9.66 o 
  -4  -6   3      645.57      636.22     15.07 o 
  -3  -6   3       25.98       27.23      1.06 o 
  -2  -6   3      606.11      603.52     17.31 o 
  -1  -6   3     1287.31     1328.08     35.97 o 
   0  -6   3      186.88      189.73      4.33 o 
   1  -6   3      530.48      569.17      7.64 o 
   2  -6   3      339.40      364.18      7.59 o 
   3  -6   3      439.77      447.68     12.20 o 
   4  -6   3      334.72      334.67     12.73 o 
   5  -6   3       36.69       34.77      2.14 o 
   6  -6   3        2.94        4.38      2.66 o 
   7  -6   3       18.70       23.50      2.06 o 
   8  -6   3      142.48      147.06     10.59 o 
   9  -6   3       84.28       77.85      4.64 o 
  10  -6   3       16.00       19.57      2.69 o 
  -9  -5   3        0.02       -0.17      1.26 o 
  -8  -5   3        1.85        3.98      1.40 o 
  -7  -5   3        1.41        2.55      1.31 o 
  -6  -5   3        0.62        0.19      0.96 o 
  -5  -5   3       47.35       45.64      2.63 o 
  -4  -5   3      187.33      168.17      2.90 o 
  -3  -5   3      166.68      171.98      2.80 o 
  -2  -5   3      489.02      507.26     12.81 o 
  -1  -5   3      125.01      129.92      2.35 o 
   0  -5   3     1952.29     2073.75     24.41 o 
   1  -5   3      335.80      363.76      5.41 o 
   2  -5   3      198.88      158.31      3.04 o 
   3  -5   3       10.95        7.89      0.89 o 
   4  -5   3       58.96       57.90      0.90 o 
   5  -5   3       14.03       11.91      0.51 o 
   6  -5   3       54.39       54.52      1.63 o 
   7  -5   3      118.84      117.68      4.27 o 
   8  -5   3       92.76       95.68      5.60 o 
   9  -5   3        0.66        1.67      1.33 o 
  10  -5   3        0.06        0.81      1.92 o 
  -9  -4   3        3.52        2.99      1.44 o 
  -8  -4   3        0.76        1.94      1.16 o 
  -7  -4   3        8.03        8.23      1.47 o 
  -6  -4   3      152.61      152.86      4.97 o 
  -5  -4   3       18.03       15.95      1.55 o 
  -4  -4   3      228.07      217.64      4.08 o 
  -3  -4   3      469.44      460.31      7.83 o 
  -2  -4   3     1300.09     1256.62     17.39 o 
  -1  -4   3      121.02      126.61      1.93 o 
   0  -4   3      497.38      509.16      5.55 o 
   1  -4   3     2329.56     2309.25     21.72 o 
   2  -4   3      135.34      136.65      2.93 o 
   3  -4   3      106.41      110.34      3.21 o 
   4  -4   3       41.84       47.20      2.59 o 
   5  -4   3      181.76      176.80      2.78 o 
   6  -4   3       23.82       27.60      1.05 o 
   7  -4   3       54.45       49.36      2.20 o 
   8  -4   3        0.01       -0.14      1.08 o 
   9  -4   3       13.97       13.33      2.48 o 
  10  -4   3        4.77        9.41      2.72 o 
 -10  -3   3        8.51        8.18      3.87 o 
  -9  -3   3       14.51       16.11      2.14 o 
  -8  -3   3       26.90       29.06      2.26 o 
  -7  -3   3       62.41       57.61      2.82 o 
  -6  -3   3       31.62       26.42      1.81 o 
  -5  -3   3      439.08      448.35      6.62 o 
  -4  -3   3      790.12      786.57     10.10 o 
  -3  -3   3       43.45       44.60      1.83 o 
  -2  -3   3      793.93      787.25     10.75 o 
  -1  -3   3       49.79       44.10      2.21 o 
   0  -3   3      695.89      673.02     24.68 o 
   1  -3   3       19.12       24.36      1.36 o 
   2  -3   3      145.16      160.66      2.95 o 
   3  -3   3      406.68      403.44      9.07 o 
   4  -3   3       27.70       22.68      0.63 o 
   5  -3   3       26.65       28.46      0.94 o 
   6  -3   3        0.96        2.10      0.60 o 
   7  -3   3      141.86      141.05      3.39 o 
   8  -3   3      100.93       95.67      2.96 o 
   9  -3   3       53.33       46.02      2.23 o 
  10  -3   3       10.16       11.27      2.54 o 
 -10  -2   3       21.23       21.47      3.87 o 
  -9  -2   3       15.15       15.64      1.92 o 
  -8  -2   3       11.36       10.75      0.94 o 
  -7  -2   3        6.70        9.96      1.24 o 
  -6  -2   3       81.04       85.61      2.83 o 
  -5  -2   3        7.89        6.59      1.42 o 
  -4  -2   3      149.73      186.09      3.65 o 
  -3  -2   3      481.44      513.17      5.84 o 
  -2  -2   3     1825.39     1806.59     17.66 o 
  -1  -2   3        1.02        7.47      0.75 o 
   0  -2   3        0.71        1.35      0.34 o 
   1  -2   3       19.34       19.31      0.34 o 
   2  -2   3     2336.12     2313.44     19.97 o 
   3  -2   3        1.94        0.91      0.30 o 
   4  -2   3        5.07        6.41      0.90 o 
   5  -2   3      358.04      368.29      5.52 o 
   6  -2   3        3.59        6.03      0.77 o 
   7  -2   3      225.69      225.79      4.67 o 
   8  -2   3        3.32        3.29      0.94 o 
   9  -2   3        9.48       12.70      1.81 o 
  10  -2   3        1.01        0.00      1.73 o 
 -10  -1   3        0.35        1.30      2.04 o 
  -9  -1   3       18.21       14.38      3.72 o 
  -8  -1   3       27.16       33.21      1.91 o 
  -7  -1   3       13.56       17.39      1.59 o 
  -6  -1   3      177.78      177.22      3.39 o 
  -5  -1   3      104.85      117.84      2.25 o 
  -4  -1   3      142.73      147.90      2.24 o 
  -3  -1   3      592.30      546.85      5.64 o 
  -2  -1   3       34.71       42.07      0.68 o 
  -1  -1   3     2439.76     2421.34     18.79 o 
   0  -1   3      120.59      114.74      2.94 o 
   1  -1   3     4581.17     4385.00     58.30 o 
   2  -1   3      517.36      506.18      5.35 o 
   3  -1   3       34.66       30.66      1.05 o 
   4  -1   3      993.53     1024.41     16.46 o 
   5  -1   3      261.90      256.43      5.68 o 
   6  -1   3       34.53       37.58      3.13 o 
   7  -1   3       21.71       23.66      1.47 o 
   8  -1   3        8.72        8.84      1.58 o 
   9  -1   3        0.31        0.67      1.16 o 
  10  -1   3        2.80        6.45      2.51 o 
 -10   0   3       98.49       93.32      7.18 o 
  -9   0   3      196.17      198.68      5.28 o 
  -8   0   3       66.38       69.71      2.39 o 
  -7   0   3      124.49      121.90      3.05 o 
  -6   0   3       17.12       16.98      0.94 o 
  -5   0   3     1138.94     1099.27     14.11 o 
  -4   0   3       65.27       55.61      1.07 o 
  -3   0   3      536.22      515.75     11.44 o 
  -2   0   3      930.02      944.35      5.41 o 
  -1   0   3        1.01        2.49      0.27 o 
   0   0   3     2806.37     2706.39     29.18 o 
   1   0   3      314.48      375.37      4.66 o 
   2   0   3       49.12       67.66      1.75 o 
   3   0   3     1072.28     1129.89     39.63 o 
   4   0   3     1302.59     1307.64     16.71 o 
   5   0   3       31.76       35.38      1.24 o 
   6   0   3      716.36      709.45     11.32 o 
   7   0   3      105.29       98.56     10.74 o 
   8   0   3        9.92        9.37      2.69 o 
   9   0   3        2.75        9.42      3.16 o 
  10   0   3       17.77       16.90      2.60 o 
 -10   1   3        1.80        4.35      3.10 o 
  -9   1   3        2.44        2.55      0.91 o 
  -8   1   3       14.33       16.69      1.25 o 
  -7   1   3       33.83       34.13      1.89 o 
  -6   1   3      391.52      388.87      6.19 o 
  -5   1   3        0.18        3.01      0.66 o 
  -4   1   3     1733.43     1760.06     28.46 o 
  -3   1   3      743.15      785.54     12.09 o 
  -2   1   3      126.54      135.83      1.35 o 
  -1   1   3     1957.19     1877.37     15.26 o 
   0   1   3      123.62      123.60      1.95 o 
   1   1   3      368.75      361.33      3.74 o 
   2   1   3       95.29      102.15      2.18 o 
   3   1   3       10.05        8.06      0.44 o 
   4   1   3      704.68      729.30     17.71 o 
   5   1   3       22.60       21.60      1.95 o 
   6   1   3        3.99        6.28      3.13 o 
   7   1   3        0.13       -0.51      0.90 o 
   8   1   3       85.44       81.49      4.05 o 
   9   1   3       49.00       49.26      3.45 o 
 -10   2   3        0.01        0.40      1.20 o 
  -9   2   3       31.95       38.06      2.78 o 
  -8   2   3       59.09       56.56      3.32 o 
  -7   2   3      101.73       89.27      2.52 o 
  -6   2   3      215.36      198.35      3.58 o 
  -5   2   3      440.30      446.55     10.25 o 
  -4   2   3       85.21      108.91      2.55 o 
  -3   2   3      569.18      609.91      6.17 o 
  -2   2   3     1610.11     1677.63     16.17 o 
  -1   2   3     4530.28     4668.43     46.43 o 
   0   2   3       20.31       24.83      1.97 o 
   1   2   3        8.11        9.16      0.80 o 
   2   2   3       54.53       52.82      0.85 o 
   3   2   3       29.19       24.15      2.17 o 
   4   2   3       28.34       24.92      1.44 o 
   5   2   3        0.77        4.09      2.23 o 
   6   2   3      133.67      134.65      4.88 o 
   7   2   3        7.54        8.62      1.73 o 
   8   2   3       13.43       11.62      2.01 o 
   9   2   3        3.25       -0.11      1.29 o 
 -10   3   3        4.76        5.78      1.66 o 
  -9   3   3        3.74        6.56      1.53 o 
  -8   3   3       33.73       32.37      3.93 o 
  -7   3   3      305.30      287.94      5.36 o 
  -6   3   3       19.49       20.98      0.90 o 
  -5   3   3        5.79        9.07      0.62 o 
  -4   3   3       83.28       73.61      1.44 o 
  -3   3   3     1092.04     1138.50     16.88 o 
  -2   3   3      468.64      481.91      5.96 o 
  -1   3   3        1.07        2.40      0.56 o 
   0   3   3       42.23       43.47      1.34 o 
   1   3   3        0.67        1.08      0.31 o 
   2   3   3       26.19       32.06      1.68 o 
   3   3   3        9.25       13.41      2.69 o 
   4   3   3      214.63      225.03      6.28 o 
   5   3   3      137.05      131.70      4.51 o 
   6   3   3       98.22       91.93      3.93 o 
   7   3   3        0.01        0.09      1.58 o 
   8   3   3        8.12       11.08      2.19 o 
 -10   4   3        3.47        3.47      1.62 o 
  -9   4   3        7.86       11.84      2.11 o 
  -8   4   3       24.87       22.76      2.02 o 
  -7   4   3        4.91        3.59      2.29 o 
  -6   4   3      143.47      121.70      2.54 o 
  -5   4   3      135.59      130.91      3.31 o 
  -4   4   3       33.70       37.25      1.09 o 
  -3   4   3      303.06      309.78      4.80 o 
  -2   4   3      141.64      133.87      3.21 o 
  -1   4   3      335.09      334.77      4.95 o 
   0   4   3       82.49       90.86      1.83 o 
   1   4   3       10.64       12.11      0.56 o 
   2   4   3        5.18        6.99      1.07 o 
   3   4   3       51.53       45.15      2.38 o 
   4   4   3       16.37       19.54      3.99 o 
   5   4   3       14.40       15.18      1.90 o 
   6   4   3      101.01       97.58      4.40 o 
   7   4   3        0.00       -0.85      1.95 o 
   8   4   3       10.19       17.68      4.61 o 
 -10   5   3       33.90       28.36      3.96 o 
  -9   5   3       70.44       63.11      3.54 o 
  -8   5   3       14.37       14.09      3.25 o 
  -7   5   3      178.64      179.32      8.33 o 
  -6   5   3        5.74        5.71      0.74 o 
  -5   5   3      483.02      473.84      8.89 o 
  -4   5   3       98.86       89.04      2.40 o 
  -3   5   3      330.54      319.97      7.17 o 
  -2   5   3      161.02      145.98      4.05 o 
  -1   5   3      228.07      234.35      4.18 o 
   0   5   3        0.25        1.21      0.91 o 
   1   5   3        2.72        2.43      1.27 o 
   2   5   3      102.67       96.99      3.63 o 
   3   5   3      120.06      120.07      4.26 o 
   4   5   3        0.35        2.23      1.55 o 
   5   5   3       48.84       50.30      3.12 o 
   6   5   3        0.21       -0.19      1.03 o 
   7   5   3       15.80       23.71      3.44 o 
  -9   6   3       45.45       42.71      3.23 o 
  -8   6   3       38.33       39.19      2.93 o 
  -7   6   3       32.18       34.44      2.49 o 
  -6   6   3        0.86        3.12      1.21 o 
  -5   6   3       96.51       90.27      2.61 o 
  -4   6   3       74.01       70.62      3.16 o 
  -3   6   3      228.12      233.23      4.93 o 
  -2   6   3      123.00      124.10      3.19 o 
  -1   6   3      267.43      262.45      5.19 o 
   0   6   3       47.26       45.27      1.74 o 
   1   6   3      217.09      206.49      5.96 o 
   2   6   3       93.01       90.99      5.57 o 
   3   6   3       28.44       26.79      2.03 o 
   4   6   3        0.29        0.83      2.17 o 
   5   6   3       39.62       45.54      3.33 o 
   6   6   3        0.01        0.32      1.26 o 
  -9   7   3       44.75       47.31      5.94 o 
  -8   7   3       32.87       31.29      2.78 o 
  -7   7   3        0.58       -0.25      1.00 o 
  -6   7   3        4.53        6.21      1.40 o 
  -5   7   3      295.61      278.55     19.92 o 
  -4   7   3      112.67      110.32      3.21 o 
  -3   7   3      233.59      234.91      5.38 o 
  -2   7   3        0.83        1.26      0.77 o 
  -1   7   3       12.15       14.23      1.13 o 
   0   7   3      184.14      173.49      5.86 o 
   1   7   3        9.90       10.42      2.85 o 
   2   7   3        4.75        6.42      2.66 o 
   3   7   3       14.79       15.26      2.17 o 
   4   7   3       71.83       76.57      4.22 o 
   5   7   3       20.23       24.49      2.93 o 
  -8   8   3       18.66       30.90      4.89 o 
  -7   8   3       70.62       82.30      7.25 o 
  -6   8   3       71.37       76.78      4.24 o 
  -5   8   3      209.07      211.28      7.53 o 
  -4   8   3      111.64      113.16      3.70 o 
  -3   8   3       25.24       26.20      1.69 o 
  -2   8   3       11.60       13.19      1.21 o 
  -1   8   3       46.35       46.86      2.86 o 
   0   8   3        2.01        3.37      1.40 o 
   1   8   3        3.55        5.89      1.62 o 
   2   8   3       13.57       13.88      2.17 o 
   3   8   3       25.36       25.30      2.91 o 
  -6   9   3       68.59       65.76      6.44 o 
  -5   9   3        4.27        4.02      1.54 o 
  -4   9   3        0.01       -0.35      1.02 o 
  -3   9   3       73.75       72.59      3.69 o 
  -2   9   3        3.78        1.03      1.09 o 
  -1   9   3        2.34        2.62      1.40 o 
   0   9   3        0.12        1.55      2.48 o 
   1   9   3       33.89       35.53      3.12 o 
  -1 -11   4       28.73       33.44      4.27 o 
   0 -11   4       47.06       56.16      6.44 o 
   1 -11   4       22.86       19.38      2.47 o 
   2 -11   4        0.11       -0.36      1.24 o 
   3 -11   4       10.58       12.97      2.33 o 
   4 -11   4       10.08       15.30      2.63 o 
   5 -11   4        0.46       -0.07      2.01 o 
  -4 -10   4        3.44        3.96      1.66 o 
  -3 -10   4        4.21        5.37      1.51 o 
  -2 -10   4       19.47       15.42      2.02 o 
  -1 -10   4       41.90       44.27      2.52 o 
   0 -10   4        5.84        7.08      1.76 o 
   1 -10   4        4.05        3.64      1.42 o 
   2 -10   4        3.42        6.60      1.80 o 
   3 -10   4        4.10        6.03      1.76 o 
   4 -10   4        0.02        5.05      3.59 o 
   5 -10   4       61.20       58.52      3.82 o 
   6 -10   4       19.52       26.26      5.85 o 
   7 -10   4        6.90       10.50      2.14 o 
  -5  -9   4        0.02       -0.17      1.11 o 
  -4  -9   4       15.98       19.58      3.68 o 
  -3  -9   4       29.69       33.46      2.45 o 
  -2  -9   4       40.11       46.31      4.55 o 
  -1  -9   4       18.26       17.01      1.38 o 
   0  -9   4      100.50       97.51      4.24 o 
   1  -9   4       37.06       38.16      4.86 o 
   2  -9   4       44.87       41.23      2.89 o 
   3  -9   4        4.47        6.37      1.49 o 
   4  -9   4        3.75        8.68      1.62 o 
   5  -9   4       28.17       32.47      5.45 o 
   6  -9   4       40.49       39.68      2.99 o 
   7  -9   4        1.22        2.74      1.64 o 
   8  -9   4        0.03       -0.31      2.17 o 
  -6  -8   4       42.95       48.75      3.28 o 
  -5  -8   4        7.37        9.33      1.51 o 
  -4  -8   4      151.42      141.78      5.53 o 
  -3  -8   4       26.54       25.46      2.03 o 
  -2  -8   4      395.06      374.42      7.17 o 
  -1  -8   4       38.41       37.41      1.73 o 
   0  -8   4       18.68       19.94      1.50 o 
   1  -8   4        4.57        2.82      2.02 o 
   2  -8   4       59.34       54.57      3.10 o 
   3  -8   4      252.44      229.82      7.13 o 
   4  -8   4       71.81       69.01      3.56 o 
   5  -8   4       24.21       26.96      2.85 o 
   6  -8   4       21.31       19.45      3.62 o 
   7  -8   4        3.88       10.45      3.19 o 
   8  -8   4       52.61       56.84      4.01 o 
   9  -8   4        6.19        4.17      1.89 o 
  -7  -7   4       15.74       21.78      3.84 o 
  -6  -7   4       18.05       17.21      2.23 o 
  -5  -7   4      338.33      336.23      9.93 o 
  -4  -7   4       70.32       68.18      3.45 o 
  -3  -7   4        3.68        4.47      0.67 o 
  -2  -7   4       74.21       73.39      2.67 o 
  -1  -7   4       23.96       30.28      2.26 o 
   0  -7   4       58.45       58.07      1.61 o 
   1  -7   4        1.44        3.52      0.83 o 
   2  -7   4       42.53       34.02      3.00 o 
   3  -7   4      118.84      117.45      4.20 o 
   4  -7   4        6.35       11.56      3.47 o 
   5  -7   4       11.65       10.70      1.68 o 
   6  -7   4      114.46      113.21      4.39 o 
   7  -7   4      189.50      181.55      6.87 o 
   8  -7   4      130.79      125.91      6.03 o 
   9  -7   4       33.53       41.96      3.75 o 
  -8  -6   4       34.71       37.00      2.95 o 
  -7  -6   4       51.07       62.67      3.55 o 
  -6  -6   4        4.34        6.78      1.57 o 
  -5  -6   4      208.56      203.14      6.63 o 
  -4  -6   4      688.08      658.30     20.03 o 
  -3  -6   4     1065.85     1043.00     15.72 o 
  -2  -6   4      137.25      132.11      4.10 o 
  -1  -6   4        8.27        9.66      1.30 o 
   0  -6   4        0.04        0.07      0.36 o 
   1  -6   4      148.47      133.27      2.12 o 
   2  -6   4      271.29      276.62      6.17 o 
   3  -6   4       32.57       43.12      9.85 o 
   4  -6   4       13.23       11.57      1.31 o 
   5  -6   4      325.88      334.73      8.96 o 
   6  -6   4       70.30       76.04      3.52 o 
   7  -6   4       54.44       59.41      3.56 o 
   8  -6   4       19.30       16.61      2.32 o 
   9  -6   4        5.21        6.19      2.76 o 
  -9  -5   4       29.82       35.49      3.22 o 
  -8  -5   4       12.58       13.65      4.83 o 
  -7  -5   4       11.49       12.50      2.11 o 
  -6  -5   4       22.04       26.89      5.48 o 
  -5  -5   4      152.48      145.94      4.27 o 
  -4  -5   4        7.65        8.93      0.76 o 
  -3  -5   4      201.33      207.79      3.55 o 
  -2  -5   4      217.94      216.17      3.63 o 
  -1  -5   4      419.14      434.77     15.30 o 
   0  -5   4      138.40      139.12      2.08 o 
   1  -5   4       41.30       42.26      0.71 o 
   2  -5   4      228.14      283.32      5.93 o 
   3  -5   4      120.13      138.20      3.54 o 
   4  -5   4      117.78      110.43      3.39 o 
   5  -5   4        5.32        8.59      2.69 o 
   6  -5   4        1.61        3.12      2.79 o 
   7  -5   4       18.49       21.32      1.93 o 
   8  -5   4       37.80       41.86      2.91 o 
   9  -5   4       22.09       25.51      3.03 o 
  10  -5   4        5.27       12.32      3.16 o 
  -9  -4   4       10.81       10.07      2.38 o 
  -8  -4   4        0.07        0.67      1.39 o 
  -7  -4   4        0.77        5.80      2.72 o 
  -6  -4   4        5.10        7.28      1.41 o 
  -5  -4   4      141.67      138.60      2.83 o 
  -4  -4   4        8.13        9.45      1.09 o 
  -3  -4   4        5.11        5.28      0.57 o 
  -2  -4   4       59.48       76.95      1.62 o 
  -1  -4   4       38.96       30.63      1.28 o 
   0  -4   4      135.59      135.65      3.56 o 
   1  -4   4      553.65      623.93     10.77 o 
   2  -4   4      286.58      285.29      5.64 o 
   3  -4   4      129.54      128.31      4.30 o 
   4  -4   4       25.64       23.99      2.08 o 
   5  -4   4      191.28      195.46      7.61 o 
   6  -4   4        0.86        2.88      0.59 o 
   7  -4   4       69.90       74.24      2.96 o 
   8  -4   4        3.29        3.10      1.36 o 
   9  -4   4       37.66       39.51      3.06 o 
  10  -4   4        0.97        2.29      2.29 o 
 -10  -3   4        0.79        0.37      2.04 o 
  -9  -3   4       20.20       23.54      2.12 o 
  -8  -3   4        7.53       10.64      1.73 o 
  -7  -3   4        5.69        8.94      1.45 o 
  -6  -3   4       50.46       52.20      6.10 o 
  -5  -3   4        0.03        2.01      1.48 o 
  -4  -3   4        0.66        2.23      1.14 o 
  -3  -3   4      204.78      213.46      3.50 o 
  -2  -3   4       13.19       12.21      0.65 o 
  -1  -3   4     1662.25     1693.07     22.76 o 
   0  -3   4      703.15      791.48     19.49 o 
   1  -3   4        8.43        6.46      0.23 o 
   2  -3   4       73.37       88.65      3.41 o 
   3  -3   4       63.01       65.46      2.57 o 
   4  -3   4        9.72       10.02      1.25 o 
   5  -3   4        3.79        4.53      0.83 o 
   6  -3   4       65.63       67.99      1.82 o 
   7  -3   4       79.85       81.33      2.52 o 
   8  -3   4        2.91        4.39      1.91 o 
   9  -3   4       16.11       13.63      1.90 o 
  10  -3   4       27.07       31.89      4.58 o 
 -10  -2   4        7.48       17.65      3.59 o 
  -9  -2   4        2.48        6.21      1.47 o 
  -8  -2   4        2.05        6.72      1.47 o 
  -7  -2   4       37.37       37.90      1.85 o 
  -6  -2   4        2.78        5.77      0.70 o 
  -5  -2   4        5.39        4.00      0.61 o 
  -4  -2   4        0.07        1.48      1.25 o 
  -3  -2   4       78.08       96.36      1.58 o 
  -2  -2   4       90.01       82.88      1.89 o 
  -1  -2   4       54.99       52.44      1.69 o 
   0  -2   4       88.15       68.45      2.65 o 
   1  -2   4        0.09        1.89      0.24 o 
   2  -2   4     1412.76     1484.10     14.71 o 
   3  -2   4      268.61      289.19     10.63 o 
   4  -2   4      275.01      272.64      4.77 o 
   5  -2   4      178.73      198.44      3.49 o 
   6  -2   4        0.19        0.28      0.54 o 
   7  -2   4        2.80        2.52      1.47 o 
   8  -2   4       15.52       19.03      1.39 o 
   9  -2   4       42.22       41.79      2.90 o 
  10  -2   4        0.46       10.77      3.28 o 
 -10  -1   4       20.20       19.51      3.72 o 
  -9  -1   4        8.47        9.58      1.22 o 
  -8  -1   4       27.70       25.56      1.44 o 
  -7  -1   4       77.89       76.02      2.19 o 
  -6  -1   4      198.18      191.50      7.52 o 
  -5  -1   4       88.59       90.47      1.84 o 
  -4  -1   4      327.15      323.05      4.17 o 
  -3  -1   4        0.68        3.51      2.38 o 
  -2  -1   4       72.74       82.49      2.41 o 
  -1  -1   4      444.88      408.86      6.48 o 
   0  -1   4       33.65       26.07      0.57 o 
   1  -1   4       63.77       46.88      2.94 o 
   2  -1   4       86.72       91.46      1.43 o 
   3  -1   4     4810.11     4769.58     92.36 o 
   4  -1   4       22.28       24.53      1.28 o 
   5  -1   4     1480.25     1480.50     27.75 o 
   6  -1   4       11.91       15.94      1.42 o 
   7  -1   4      143.81      135.94      6.77 o 
   8  -1   4       13.69       15.82      2.60 o 
   9  -1   4        6.23        6.22      2.66 o 
 -10   0   4       17.53       12.57      3.28 o 
  -9   0   4       44.51       48.48      3.01 o 
  -8   0   4       75.59       75.91      2.38 o 
  -7   0   4      850.62      875.77     14.68 o 
  -6   0   4      186.52      189.22      3.39 o 
  -5   0   4       53.17       56.28      4.04 o 
  -4   0   4      250.70      246.86      4.90 o 
  -3   0   4      233.58      224.21      1.66 o 
  -2   0   4      819.54      809.25     12.06 o 
  -1   0   4       42.37       37.67      0.75 o 
   0   0   4      213.74      232.00      3.50 o 
   1   0   4     1670.94     1700.06     33.61 o 
   2   0   4       18.86       29.34      1.09 o 
   3   0   4       53.67       52.15      3.24 o 
   4   0   4        4.77        5.16      0.53 o 
   5   0   4      327.22      326.34      5.27 o 
   6   0   4      356.75      372.65      6.59 o 
   7   0   4       28.63       27.97      2.23 o 
   8   0   4       29.04       29.32      2.59 o 
   9   0   4       10.09        8.59      1.90 o 
 -10   1   4       20.95       22.31      3.34 o 
  -9   1   4        0.18       -0.59      1.09 o 
  -8   1   4       73.00       69.08      2.13 o 
  -7   1   4       41.45       41.97      2.02 o 
  -6   1   4       20.04       20.27      0.91 o 
  -5   1   4      287.19      265.33      3.48 o 
  -4   1   4      712.40      731.71     11.20 o 
  -3   1   4      104.89      108.97      2.67 o 
  -2   1   4     5776.35     5944.95     88.56 o 
  -1   1   4       42.62       53.19      0.83 o 
   0   1   4      200.34      208.33      3.46 o 
   1   1   4        7.50        3.92      0.65 o 
   2   1   4       83.39       79.22      1.34 o 
   3   1   4        4.93        4.58      0.57 o 
   4   1   4       34.33       30.40      0.94 o 
   5   1   4      618.97      620.47     14.40 o 
   6   1   4        6.73        7.54      1.44 o 
   7   1   4       16.55       18.27      1.90 o 
   8   1   4        4.49        7.35      1.55 o 
   9   1   4        0.04       -0.75      1.41 o 
 -10   2   4       19.09       16.27      2.28 o 
  -9   2   4       36.36       32.05      2.63 o 
  -8   2   4       66.05       63.69      3.41 o 
  -7   2   4       62.65       53.79      2.97 o 
  -6   2   4      435.17      410.69     10.00 o 
  -5   2   4        4.76        4.41      0.98 o 
  -4   2   4      211.56      188.97      3.51 o 
  -3   2   4      783.69      773.96     15.48 o 
  -2   2   4      860.01      924.47      9.26 o 
  -1   2   4        0.03        0.71      0.42 o 
   0   2   4      517.08      526.93     14.69 o 
   1   2   4       88.09       84.74      1.70 o 
   2   2   4       86.97       87.40      2.71 o 
   3   2   4      263.52      250.47      9.80 o 
   4   2   4       76.34       84.54      4.86 o 
   5   2   4       33.65       32.78      2.35 o 
   6   2   4       11.19       12.00      1.60 o 
   7   2   4        0.81        0.35      1.04 o 
   8   2   4        0.65        3.00      1.38 o 
 -10   3   4       23.05       21.36      2.48 o 
  -9   3   4        3.80        5.48      1.42 o 
  -8   3   4       13.88       15.14      1.92 o 
  -7   3   4       89.36       83.22      4.24 o 
  -6   3   4      118.88      108.93      3.93 o 
  -5   3   4       93.97       99.46      3.26 o 
  -4   3   4      245.77      271.62      3.80 o 
  -3   3   4      302.34      313.43      4.15 o 
  -2   3   4      344.29      345.48     11.92 o 
  -1   3   4       26.36       28.12      1.67 o 
   0   3   4       92.26       91.76      1.70 o 
   1   3   4        2.69        3.17      0.45 o 
   2   3   4       89.31       84.93      1.50 o 
   3   3   4        2.97        4.57      1.42 o 
   4   3   4       35.08       32.20      2.23 o 
   5   3   4       32.59       33.60      2.34 o 
   6   3   4       20.56       21.16      2.19 o 
   7   3   4       16.22       18.49      1.93 o 
   8   3   4       16.18       17.42      2.60 o 
 -10   4   4       12.02       10.58      2.08 o 
  -9   4   4        5.82        3.14      1.43 o 
  -8   4   4       45.90       47.16      3.01 o 
  -7   4   4       34.41       28.23      2.06 o 
  -6   4   4       44.48       56.74      3.84 o 
  -5   4   4       71.40       77.86      4.24 o 
  -4   4   4       56.06       55.52      1.40 o 
  -3   4   4       13.48       13.24      1.01 o 
  -2   4   4      156.26      173.73      3.03 o 
  -1   4   4       36.02       43.04      1.29 o 
   0   4   4      154.51      165.00      3.26 o 
   1   4   4        0.55        1.56      0.38 o 
   2   4   4       26.51       30.31      1.90 o 
   3   4   4       70.88       64.49      2.77 o 
   4   4   4        0.87        2.53      1.25 o 
   5   4   4        6.53       18.44      9.54 o 
   6   4   4       11.93       15.20      2.60 o 
   7   4   4       10.83       16.57      5.73 o 
 -10   5   4        6.40        9.36      1.90 o 
  -9   5   4       36.58       34.47      2.84 o 
  -8   5   4       35.52       37.32      2.95 o 
  -7   5   4       48.43       46.43      2.78 o 
  -6   5   4      101.09       92.92      6.97 o 
  -5   5   4        5.18        6.17      1.17 o 
  -4   5   4      133.49      134.33      3.03 o 
  -3   5   4      328.61      333.38      5.73 o 
  -2   5   4      420.65      412.81     16.47 o 
  -1   5   4      263.64      253.12      4.69 o 
   0   5   4       77.82       74.07      1.94 o 
   1   5   4      281.22      278.39      4.84 o 
   2   5   4        0.41        0.50      1.36 o 
   3   5   4        1.32        3.06      1.29 o 
   4   5   4      255.26      263.71      8.85 o 
   5   5   4       11.81       11.43      2.08 o 
   6   5   4       17.45       25.97      5.76 o 
  -9   6   4       14.94       10.33      2.94 o 
  -8   6   4       27.42       28.07      2.88 o 
  -7   6   4        1.97        6.03      2.38 o 
  -6   6   4       82.56       79.86      9.72 o 
  -5   6   4       53.14       51.61      3.99 o 
  -4   6   4      111.52      113.11      3.47 o 
  -3   6   4       43.36       37.50      2.18 o 
  -2   6   4        8.42        7.04      0.94 o 
  -1   6   4        1.57        2.55      0.99 o 
   0   6   4       25.73       23.95      1.28 o 
   1   6   4       44.11       46.54      4.49 o 
   2   6   4      119.61      126.43      5.21 o 
   3   6   4      216.08      214.98      7.95 o 
   4   6   4       26.71       30.41      5.02 o 
   5   6   4        4.47        3.12      1.71 o 
  -8   7   4       61.54       57.91      3.71 o 
  -7   7   4       87.31       89.25      4.70 o 
  -6   7   4       84.07       92.81      4.71 o 
  -5   7   4       55.30       60.60      3.57 o 
  -4   7   4      128.49      121.90      4.97 o 
  -3   7   4       95.62       99.55      3.36 o 
  -2   7   4      112.33      107.98      3.38 o 
  -1   7   4       15.68       17.60      1.32 o 
   0   7   4        9.94        6.26      2.14 o 
   1   7   4      114.69      112.88      4.94 o 
   2   7   4      159.19      160.69      6.16 o 
   3   7   4       40.93       41.67      4.71 o 
   4   7   4       31.13       23.94      2.46 o 
  -7   8   4        4.80        7.37      3.10 o 
  -6   8   4       43.38       49.88      5.76 o 
  -5   8   4       41.57       45.79      3.30 o 
  -4   8   4      189.34      194.15      7.20 o 
  -3   8   4       40.45       48.30      3.02 o 
  -2   8   4       20.18       21.43      1.87 o 
  -1   8   4       11.83       12.17      1.82 o 
   0   8   4       33.64       35.53      2.91 o 
   1   8   4       87.35       90.02      4.75 o 
   2   8   4        0.13        1.46      1.83 o 
  -5   9   4       51.04       47.12      5.39 o 
  -4   9   4       48.38       49.79      3.52 o 
  -3   9   4        0.68        0.12      1.67 o 
  -2   9   4        0.46        0.37      1.73 o 
  -1   9   4       12.78       16.47      3.41 o 
   0   9   4       12.60       17.46      3.53 o 
  -2 -11   5       48.11       46.63      5.64 o 
  -1 -11   5       45.22       48.86      5.88 o 
   0 -11   5       30.46       38.08      5.33 o 
   1 -11   5       22.68       17.85      2.54 o 
   2 -11   5       41.50       43.76      3.48 o 
   3 -11   5       18.62       20.37      2.63 o 
   4 -11   5       14.47       15.66      2.71 o 
   5 -11   5       40.07       39.08      8.70 o 
  -4 -10   5       71.48       71.07      4.05 o 
  -3 -10   5       23.40       35.16      4.55 o 
  -2 -10   5        0.51       -2.60      2.60 o 
  -1 -10   5        3.66        3.32      1.32 o 
   0 -10   5       17.31       24.25      3.07 o 
   1 -10   5        9.20       13.14      2.00 o 
   2 -10   5        1.37        2.53      1.61 o 
   3 -10   5       18.61       19.82      2.54 o 
   4 -10   5        6.11       12.84      6.90 o 
   5 -10   5        5.13        4.64      3.47 o 
   6 -10   5       12.87       12.98      2.43 o 
   7 -10   5       21.35       18.55      2.84 o 
  -5  -9   5        0.87       -0.26      1.33 o 
  -4  -9   5       11.27       13.02      1.99 o 
  -3  -9   5       25.52       19.07      1.96 o 
  -2  -9   5       21.36       22.81      3.39 o 
  -1  -9   5        7.01        6.61      0.87 o 
   0  -9   5        3.95        3.23      1.33 o 
   1  -9   5       55.46       56.05      5.54 o 
   2  -9   5      101.63       86.69      5.29 o 
   3  -9   5       80.70       87.05      4.39 o 
   4  -9   5       37.98       29.92      2.76 o 
   5  -9   5       31.03       31.26      4.03 o 
   6  -9   5       18.65       18.60      2.43 o 
   7  -9   5       26.72       26.54      2.95 o 
   8  -9   5       13.14       13.62      3.56 o 
  -6  -8   5        2.02        3.41      1.41 o 
  -5  -8   5       61.44       60.51      3.61 o 
  -4  -8   5       38.37       39.38      2.78 o 
  -3  -8   5       15.10       15.40      1.08 o 
  -2  -8   5      103.90      107.23      3.79 o 
  -1  -8   5       54.05       51.91      2.67 o 
   0  -8   5      165.40      145.36      8.84 o 
   1  -8   5        4.02        7.83      3.93 o 
   2  -8   5       13.01       13.92      1.58 o 
   3  -8   5       50.91       49.52      3.99 o 
   4  -8   5      188.00      180.82      7.21 o 
   5  -8   5      174.23      162.76      5.94 o 
   6  -8   5       25.34       22.00      2.45 o 
   7  -8   5        7.14        9.39      1.74 o 
   8  -8   5        1.96        2.98      1.63 o 
  -7  -7   5        4.30        6.50      1.66 o 
  -6  -7   5        5.02        6.66      2.14 o 
  -5  -7   5        9.03        9.26      1.55 o 
  -4  -7   5      262.28      251.74      5.19 o 
  -3  -7   5      390.29      398.91      7.28 o 
  -2  -7   5        1.48        5.99      1.10 o 
  -1  -7   5        0.08       -0.13      0.87 o 
   0  -7   5        9.38        8.85      0.68 o 
   1  -7   5      199.99      211.81      5.69 o 
   2  -7   5       72.09       66.98      3.11 o 
   3  -7   5      120.06      115.25      3.93 o 
   4  -7   5      224.59      212.65      6.48 o 
   5  -7   5        6.49        7.25      3.59 o 
   6  -7   5      106.47      108.84      5.05 o 
   7  -7   5       27.50       20.45      2.21 o 
   8  -7   5       37.88       38.05      3.37 o 
   9  -7   5      106.16       93.70      5.07 o 
  -8  -6   5       15.74       17.23      2.12 o 
  -7  -6   5        0.26        0.75      1.19 o 
  -6  -6   5       51.54       57.17      3.16 o 
  -5  -6   5       28.25       29.14      1.99 o 
  -4  -6   5       50.22       48.46      1.66 o 
  -3  -6   5      898.66      858.02     13.84 o 
  -2  -6   5      368.98      367.52      6.22 o 
  -1  -6   5      718.98      735.39     14.60 o 
   0  -6   5      282.48      292.28      7.53 o 
   1  -6   5      227.30      208.74      2.73 o 
   2  -6   5       93.76       89.42      2.91 o 
   3  -6   5      270.75      263.76     10.37 o 
   4  -6   5      181.38      180.75      5.64 o 
   5  -6   5       68.79       64.36      3.37 o 
   6  -6   5        1.17        7.41      5.17 o 
   7  -6   5       94.79       95.36      4.15 o 
   8  -6   5       79.02       78.18      5.05 o 
   9  -6   5        0.35        0.30      2.32 o 
  -9  -5   5        0.09        0.31      2.04 o 
  -8  -5   5        2.47        0.79      1.07 o 
  -7  -5   5       16.85       17.74      1.82 o 
  -6  -5   5      197.94      188.21      4.39 o 
  -5  -5   5        9.62       16.61      1.99 o 
  -4  -5   5       97.25       97.07      3.31 o 
  -3  -5   5      246.23      254.07      4.42 o 
  -2  -5   5      577.91      615.02      8.88 o 
  -1  -5   5       44.96       41.27      1.73 o 
   0  -5   5        1.58        2.83      1.52 o 
   1  -5   5       50.49       47.36      1.62 o 
   2  -5   5      606.57      585.25     11.34 o 
   3  -5   5       14.29       22.16      1.47 o 
   4  -5   5       54.78       62.34      5.08 o 
   5  -5   5       37.44       42.35      2.88 o 
   6  -5   5      324.15      330.21     12.04 o 
   7  -5   5        9.56       10.19      2.79 o 
   8  -5   5       15.72       14.38      2.01 o 
   9  -5   5       11.15       11.88      2.69 o 
  -9  -4   5       36.97       36.94      2.72 o 
  -8  -4   5      148.14      141.66      5.11 o 
  -7  -4   5      144.61      144.83      3.66 o 
  -6  -4   5        2.77        3.20      1.27 o 
  -5  -4   5       13.81       18.28      2.62 o 
  -4  -4   5      752.36      703.76     10.48 o 
  -3  -4   5       88.91       88.34      2.24 o 
  -2  -4   5       14.15       13.34      0.73 o 
  -1  -4   5       19.90       18.03      1.09 o 
   0  -4   5        9.00        5.50      0.95 o 
   1  -4   5       23.65       20.94      1.36 o 
   2  -4   5       16.83       17.36      2.79 o 
   3  -4   5      201.43      186.64      4.26 o 
   4  -4   5      596.48      601.05     29.01 o 
   5  -4   5       24.82       26.42      0.87 o 
   6  -4   5       79.36       75.67      1.84 o 
   7  -4   5        5.60        8.97      1.59 o 
   8  -4   5       37.28       37.36      3.68 o 
   9  -4   5        4.04        3.33      2.48 o 
 -10  -3   5        7.73       11.52      2.91 o 
  -9  -3   5       32.62       31.34      2.31 o 
  -8  -3   5        0.97        0.32      0.58 o 
  -7  -3   5        1.09        0.89      0.69 o 
  -6  -3   5      160.67      150.18      6.76 o 
  -5  -3   5      437.08      421.52      6.78 o 
  -4  -3   5        5.45        4.38      0.62 o 
  -3  -3   5      131.46      157.06      2.63 o 
  -2  -3   5      146.21      157.06      3.48 o 
  -1  -3   5       26.09       25.22      1.15 o 
   0  -3   5      664.97      673.98     11.03 o 
   1  -3   5      290.45      318.34      5.11 o 
   2  -3   5      511.60      506.38      7.13 o 
   3  -3   5      102.27      108.83      2.30 o 
   4  -3   5      157.63      155.32      7.52 o 
   5  -3   5        1.72        3.67      0.57 o 
   6  -3   5       23.34       31.88      1.87 o 
   7  -3   5        0.29        0.77      1.42 o 
   8  -3   5       12.57        9.82      1.77 o 
   9  -3   5        5.61        5.45      2.60 o 
 -10  -2   5        6.90        3.28      2.54 o 
  -9  -2   5       26.02       29.97      3.34 o 
  -8  -2   5        8.01        7.97      1.03 o 
  -7  -2   5      129.26      123.56      7.47 o 
  -6  -2   5       76.67       73.00      2.01 o 
  -5  -2   5        9.71        9.96      0.67 o 
  -4  -2   5      212.06      197.67      3.03 o 
  -3  -2   5      115.51      133.56      2.09 o 
  -2  -2   5      280.63      340.92     10.01 o 
  -1  -2   5       58.31       69.47      1.13 o 
   0  -2   5     1235.83     1310.34     30.62 o 
   1  -2   5        8.11        6.83      0.91 o 
   2  -2   5     1043.30     1109.73     13.05 o 
   3  -2   5      742.41      774.07     21.43 o 
   4  -2   5       34.17       33.28      2.08 o 
   5  -2   5       49.82       53.24      1.60 o 
   6  -2   5       67.68       69.50      2.91 o 
   7  -2   5        3.67        8.98      2.80 o 
   8  -2   5       10.67       13.42      1.67 o 
   9  -2   5        6.64        7.99      2.35 o 
 -10  -1   5       27.69       38.89      4.95 o 
  -9  -1   5        3.74        6.16      1.52 o 
  -8  -1   5      163.38      150.35      9.63 o 
  -7  -1   5      168.23      176.80      3.79 o 
  -6  -1   5        0.01       -0.11      0.59 o 
  -5  -1   5       76.89       78.82      2.96 o 
  -4  -1   5        4.02        5.59      0.92 o 
  -3  -1   5      316.50      299.59      6.01 o 
  -2  -1   5       44.18       51.42      0.87 o 
  -1  -1   5       63.85       60.71      0.96 o 
   0  -1   5     1039.64     1068.31     45.51 o 
   1  -1   5       31.96       44.82      0.99 o 
   2  -1   5      158.36      193.23      3.38 o 
   3  -1   5      175.21      173.67      2.85 o 
   4  -1   5      366.34      364.15      7.48 o 
   5  -1   5      861.65      796.97     53.01 o 
   6  -1   5       42.53       37.08      1.57 o 
   7  -1   5      228.60      222.55      6.98 o 
   8  -1   5        6.21       11.66      4.33 o 
   9  -1   5       10.35       13.57      2.16 o 
 -10   0   5        0.34        0.60      1.89 o 
  -9   0   5        0.04       -0.74      2.14 o 
  -8   0   5       97.39       89.70      3.96 o 
  -7   0   5      270.57      264.43      8.52 o 
  -6   0   5      112.26      101.29      4.32 o 
  -5   0   5     1602.28     1511.96     17.05 o 
  -4   0   5      192.41      191.10      4.64 o 
  -3   0   5       48.97       55.46      5.57 o 
  -2   0   5       12.78        9.98      0.82 o 
  -1   0   5      891.54      891.05      8.92 o 
   0   0   5      119.76      154.45      3.68 o 
   1   0   5       36.41       43.09      1.26 o 
   2   0   5      374.64      376.21     10.22 o 
   3   0   5        0.04       -0.62      0.62 o 
   4   0   5      122.22      125.01      2.39 o 
   5   0   5        0.08        2.58      1.19 o 
   6   0   5       59.39       59.93      3.90 o 
   7   0   5       45.30       42.34      2.94 o 
   8   0   5       30.98       35.85      3.10 o 
   9   0   5       10.93       15.70      3.37 o 
 -10   1   5        7.89        7.69      1.83 o 
  -9   1   5       24.76       27.46      2.79 o 
  -8   1   5       18.72       26.07      2.54 o 
  -7   1   5      172.73      171.92      5.91 o 
  -6   1   5      251.09      245.46      6.81 o 
  -5   1   5        6.84        8.52      2.45 o 
  -4   1   5      609.66      629.31     12.83 o 
  -3   1   5      976.83     1033.34     18.45 o 
  -2   1   5       11.63        9.91      0.55 o 
  -1   1   5      418.66      443.64      9.40 o 
   0   1   5      210.17      226.67      4.40 o 
   1   1   5        0.66        1.64      1.09 o 
   2   1   5      150.34      148.71      4.98 o 
   3   1   5       26.59       25.47      0.83 o 
   4   1   5      300.98      295.24      4.69 o 
   5   1   5        9.15        7.77      1.42 o 
   6   1   5       37.32       37.44      9.29 o 
   7   1   5      104.81       94.94      5.26 o 
   8   1   5        5.20        7.07      1.85 o 
 -10   2   5        3.66        4.49      1.71 o 
  -9   2   5        1.51        1.11      1.13 o 
  -8   2   5       75.04       69.09      3.68 o 
  -7   2   5      186.63      188.91      6.19 o 
  -6   2   5       70.30       77.70      4.30 o 
  -5   2   5      207.08      210.21      8.39 o 
  -4   2   5       38.60       43.05      3.31 o 
  -3   2   5      253.26      266.70     10.53 o 
  -2   2   5       59.59       48.26      0.92 o 
  -1   2   5       28.89       33.32      0.90 o 
   0   2   5      376.07      375.52      6.74 o 
   1   2   5      132.75      130.32      2.22 o 
   2   2   5       57.01       62.62      1.46 o 
   3   2   5      431.72      397.82      8.15 o 
   4   2   5        7.67        9.09      1.42 o 
   5   2   5      134.20      131.11      4.88 o 
   6   2   5       70.23       65.49      3.37 o 
   7   2   5        3.85        8.38      1.80 o 
   8   2   5        4.07        9.54      4.24 o 
 -10   3   5        0.30       -1.20      1.44 o 
  -9   3   5       92.33       94.64      4.88 o 
  -8   3   5       81.03       81.84      3.79 o 
  -7   3   5       10.75        9.74      1.48 o 
  -6   3   5        5.80        4.74      1.23 o 
  -5   3   5      169.82      168.43      9.91 o 
  -4   3   5      187.76      187.95      5.39 o 
  -3   3   5       53.68       53.49      4.24 o 
  -2   3   5      128.67      150.08      3.58 o 
  -1   3   5      288.25      293.95      4.51 o 
   0   3   5        3.49        4.24      0.59 o 
   1   3   5       83.61       82.62      1.83 o 
   2   3   5      103.40       94.10      1.98 o 
   3   3   5       56.41       56.48      5.05 o 
   4   3   5       67.13       66.22      3.01 o 
   5   3   5        0.12        2.19      1.15 o 
   6   3   5        0.41        2.91      1.40 o 
   7   3   5       17.50       16.17      2.45 o 
 -10   4   5       43.50       42.55      3.78 o 
  -9   4   5       43.66       53.63      4.06 o 
  -8   4   5       22.33       18.98      2.28 o 
  -7   4   5       30.51       38.29      3.07 o 
  -6   4   5       11.57       17.31      1.98 o 
  -5   4   5       13.13        8.44      1.37 o 
  -4   4   5      290.53      324.65     14.89 o 
  -3   4   5       18.67       16.36      0.75 o 
  -2   4   5       16.27       13.84      1.42 o 
  -1   4   5       59.11       51.68      2.10 o 
   0   4   5       91.20       93.24      2.13 o 
   1   4   5       50.73       43.60      2.38 o 
   2   4   5       13.23       14.36      4.61 o 
   3   4   5      123.59      128.56      4.76 o 
   4   4   5        1.71        0.29      1.24 o 
   5   4   5        4.81        3.54      1.55 o 
   6   4   5        1.85        3.14      1.41 o 
  -9   5   5       24.99       18.99      3.34 o 
  -8   5   5       56.95       56.03      3.75 o 
  -7   5   5       66.85       65.85      4.68 o 
  -6   5   5        7.23       12.05      1.66 o 
  -5   5   5       19.30       19.99      2.01 o 
  -4   5   5       40.92       38.61      4.37 o 
  -3   5   5        5.43        7.61      1.59 o 
  -2   5   5        1.84        2.49      1.68 o 
  -1   5   5       41.02       33.61      1.42 o 
   0   5   5      374.19      370.80      8.77 o 
   1   5   5      268.57      265.03      7.59 o 
   2   5   5      121.34      119.00      4.57 o 
   3   5   5       22.69       21.03      2.23 o 
   4   5   5        0.58        1.18      1.36 o 
   5   5   5       20.70       23.36      2.54 o 
   6   5   5        1.75        3.72      2.45 o 
  -8   6   5       11.76       11.40      2.14 o 
  -7   6   5        2.22        2.43      1.44 o 
  -6   6   5        1.84        2.63      1.95 o 
  -5   6   5        9.80       13.38      1.86 o 
  -4   6   5       24.02       25.34      2.01 o 
  -3   6   5       43.20       44.87      4.89 o 
  -2   6   5        1.92        2.08      0.64 o 
  -1   6   5       31.23       26.95      1.48 o 
   0   6   5        1.84        1.42      1.49 o 
   1   6   5       20.10       16.60      2.38 o 
   2   6   5       48.30       49.75      3.36 o 
   3   6   5      138.25      149.16      6.43 o 
   4   6   5        0.03       -0.40      1.23 o 
  -8   7   5        0.83        4.52      2.85 o 
  -7   7   5       41.75       49.02      3.41 o 
  -6   7   5       19.61       24.49      2.73 o 
  -5   7   5      215.98      222.67      8.25 o 
  -4   7   5       36.10       44.61      3.08 o 
  -3   7   5        1.95        2.22      1.27 o 
  -2   7   5      133.52      128.87      3.78 o 
  -1   7   5        5.65        7.15      1.33 o 
   0   7   5       83.53       80.14      3.88 o 
   1   7   5        0.52        5.03      5.85 o 
   2   7   5       19.07       22.55      3.93 o 
   3   7   5       19.43       17.19      3.41 o 
  -6   8   5       21.21       16.36      2.27 o 
  -5   8   5        6.51        7.70      1.99 o 
  -4   8   5       64.59       64.23      3.98 o 
  -3   8   5       65.26       60.84      3.63 o 
  -2   8   5       25.52       27.43      3.90 o 
  -1   8   5       25.49       27.74      4.15 o 
   0   8   5        2.38        3.86      1.54 o 
   1   8   5        6.97        8.93      1.84 o 
  -2 -11   6        0.75        3.84      2.91 o 
  -1 -11   6       12.80       11.08      3.03 o 
   0 -11   6        0.14        3.06      4.61 o 
   1 -11   6       16.87       28.91      3.34 o 
   2 -11   6       36.02       70.11     20.28 o 
   3 -11   6       13.39       16.17      2.56 o 
   4 -11   6       50.74       59.81      4.41 o 
   5 -11   6        0.04        2.83      1.74 o 
  -4 -10   6        3.94        8.55      3.16 o 
  -3 -10   6      100.91       98.40      7.55 o 
  -2 -10   6       45.88       62.60      6.07 o 
  -1 -10   6       19.84       29.31      3.84 o 
   0 -10   6        2.25        7.12      1.55 o 
   1 -10   6        0.56        0.32      1.30 o 
   2 -10   6       11.75       20.27      2.41 o 
   3 -10   6       36.75       35.89      3.06 o 
   4 -10   6       11.91       17.69      4.03 o 
   5 -10   6        3.14        2.56      1.69 o 
   6 -10   6        5.32        8.37      2.23 o 
  -5  -9   6        9.89        8.68      1.88 o 
  -4  -9   6       25.74       29.90      3.62 o 
  -3  -9   6       56.35       58.03      3.00 o 
  -2  -9   6        7.24        8.12      1.24 o 
  -1  -9   6       12.39       17.73      1.33 o 
   0  -9   6        1.57        4.23      2.26 o 
   1  -9   6       15.34       14.26      1.96 o 
   2  -9   6       13.89       15.55      2.04 o 
   3  -9   6       76.68       72.32      4.18 o 
   4  -9   6      159.37      167.77      6.87 o 
   5  -9   6      137.16      142.13      6.37 o 
   6  -9   6        9.19       10.04      2.12 o 
   7  -9   6        2.42        7.96      4.52 o 
  -6  -8   6       21.48       23.92      2.12 o 
  -5  -8   6        6.91       10.03      1.77 o 
  -4  -8   6        0.78        1.64      1.23 o 
  -3  -8   6       40.40       38.19      2.09 o 
  -2  -8   6       50.48       50.55      2.22 o 
  -1  -8   6       12.16       14.69      2.03 o 
   0  -8   6        0.01        0.54      1.01 o 
   1  -8   6       62.74       54.47      3.84 o 
   2  -8   6      123.93      123.39      5.54 o 
   3  -8   6      189.11      180.56      9.47 o 
   4  -8   6        6.16        3.55      1.32 o 
   5  -8   6        0.77        0.03      1.46 o 
   6  -8   6      114.12      103.98      7.74 o 
   7  -8   6       51.76       47.30      3.53 o 
   8  -8   6       10.86       11.02      2.22 o 
  -7  -7   6       33.08       32.57      2.56 o 
  -6  -7   6        0.15       -0.05      1.80 o 
  -5  -7   6        8.12        9.66      1.52 o 
  -4  -7   6      125.22      116.24      2.95 o 
  -3  -7   6      195.43      198.70      5.41 o 
  -2  -7   6      271.10      270.99     12.03 o 
  -1  -7   6      339.63      334.80      5.96 o 
   0  -7   6        2.50        1.80      1.08 o 
   1  -7   6       46.65       46.17      3.19 o 
   2  -7   6       11.76       17.74      1.92 o 
   3  -7   6      432.11      435.41     17.15 o 
   4  -7   6      182.08      184.16      9.13 o 
   5  -7   6      191.16      188.90      8.51 o 
   6  -7   6       19.01       24.44      4.68 o 
   7  -7   6       61.85       64.95      4.12 o 
   8  -7   6        0.17       -0.31      1.22 o 
   9  -7   6       14.58       13.44      2.36 o 
  -8  -6   6        6.61        9.61      1.92 o 
  -7  -6   6        0.33       -1.16      1.16 o 
  -6  -6   6       37.46       38.07      2.39 o 
  -5  -6   6       45.69       46.02      3.47 o 
  -4  -6   6       53.62       52.57      1.89 o 
  -3  -6   6       16.34       15.58      1.11 o 
  -2  -6   6      146.49      140.69      3.13 o 
  -1  -6   6      461.68      440.16      6.97 o 
   0  -6   6      121.02      111.19      4.21 o 
   1  -6   6      578.70      601.08     13.02 o 
   2  -6   6       42.24       45.22      2.36 o 
   3  -6   6      961.95      901.41     20.07 o 
   4  -6   6       11.42       14.39      3.56 o 
   5  -6   6      385.03      398.74     11.56 o 
   6  -6   6        1.71       -0.33      1.09 o 
   7  -6   6        1.81        2.39      1.40 o 
   8  -6   6        3.99        6.73      3.00 o 
   9  -6   6       16.18        9.71      1.93 o 
  -9  -5   6        9.83        9.41      3.16 o 
  -8  -5   6        3.13        8.90      1.71 o 
  -7  -5   6       18.18       19.41      2.01 o 
  -6  -5   6       18.13       18.75      1.68 o 
  -5  -5   6      214.18      200.19      4.28 o 
  -4  -5   6       70.25       70.90      1.98 o 
  -3  -5   6        0.54        0.48      0.57 o 
  -2  -5   6       19.58       20.74      1.20 o 
  -1  -5   6       56.25       54.82      1.31 o 
   0  -5   6      542.34      510.75     22.62 o 
   1  -5   6        0.16       -0.02      0.23 o 
   2  -5   6       47.96       47.98      1.96 o 
   3  -5   6      598.49      596.41     26.41 o 
   4  -5   6      107.52      106.45      6.41 o 
   5  -5   6      117.82      122.58      4.31 o 
   6  -5   6      116.90      120.66      7.99 o 
   7  -5   6        0.45        1.89      1.31 o 
   8  -5   6        8.69        9.41      1.68 o 
   9  -5   6        0.34        0.38      1.18 o 
  -9  -4   6       32.78       32.08      4.64 o 
  -8  -4   6       23.90       26.00      3.19 o 
  -7  -4   6       34.66       33.26      2.52 o 
  -6  -4   6      336.22      316.40      6.06 o 
  -5  -4   6      136.73      135.57      3.01 o 
  -4  -4   6        5.17        5.18      0.70 o 
  -3  -4   6       12.15       15.88      0.95 o 
  -2  -4   6      135.21      130.91      2.45 o 
  -1  -4   6      252.01      261.15      5.07 o 
   0  -4   6       17.41       21.80      0.68 o 
   1  -4   6      218.05      210.79      4.12 o 
   2  -4   6        3.15        0.89      0.32 o 
   3  -4   6       44.23       38.42      1.88 o 
   4  -4   6      169.79      174.09      4.48 o 
   5  -4   6       70.29       68.09      2.89 o 
   6  -4   6        0.44        1.78      0.98 o 
   7  -4   6       66.15       58.88      2.98 o 
   8  -4   6        6.39        8.00      1.64 o 
   9  -4   6        0.07       -2.11      2.29 o 
  -9  -3   6        0.02        2.23      2.17 o 
  -8  -3   6       14.13       13.87      1.65 o 
  -7  -3   6       51.45       46.71      1.67 o 
  -6  -3   6       84.07       84.56      2.91 o 
  -5  -3   6        0.38        0.87      0.54 o 
  -4  -3   6       54.26       51.00      1.47 o 
  -3  -3   6      102.32      107.20      2.13 o 
  -2  -3   6        4.22        3.96      0.54 o 
  -1  -3   6       89.89       96.67      4.92 o 
   0  -3   6       48.21       43.95      0.91 o 
   1  -3   6      499.16      504.71      6.10 o 
   2  -3   6      376.36      377.97      4.79 o 
   3  -3   6      186.38      187.98      4.61 o 
   4  -3   6        1.29        2.62      0.91 o 
   5  -3   6      132.79      143.02      2.88 o 
   6  -3   6      185.18      174.53      3.80 o 
   7  -3   6        0.00        1.15      0.71 o 
   8  -3   6        1.86        3.62      3.10 o 
   9  -3   6       19.07       23.84      3.47 o 
 -10  -2   6        0.97        0.37      2.04 o 
  -9  -2   6        0.28        0.85      1.21 o 
  -8  -2   6       34.25       33.42      2.32 o 
  -7  -2   6        5.28        5.88      0.76 o 
  -6  -2   6       47.18       39.47      2.09 o 
  -5  -2   6       34.86       36.58      1.14 o 
  -4  -2   6      256.41      258.23      4.86 o 
  -3  -2   6        5.54        5.86      0.47 o 
  -2  -2   6       97.78      105.39      1.65 o 
  -1  -2   6       72.97       91.94      2.70 o 
   0  -2   6       17.01       12.42      0.75 o 
   1  -2   6        2.67        2.73      0.59 o 
   2  -2   6      388.99      382.73      5.22 o 
   3  -2   6       10.35       10.67      1.06 o 
   4  -2   6      615.62      674.95     10.26 o 
   5  -2   6       31.87       34.93      1.34 o 
   6  -2   6       24.14       19.33      1.59 o 
   7  -2   6        0.45        0.79      0.63 o 
   8  -2   6        9.66        8.46      2.54 o 
   9  -2   6        3.56        3.16      2.04 o 
 -10  -1   6       14.78       20.56      4.09 o 
  -9  -1   6       11.01       16.82      5.88 o 
  -8  -1   6       90.02       88.17      3.98 o 
  -7  -1   6        6.92        5.43      1.35 o 
  -6  -1   6     1295.31     1295.98     28.43 o 
  -5  -1   6      213.42      206.24      5.25 o 
  -4  -1   6       58.19       59.74      0.96 o 
  -3  -1   6      250.56      250.28      6.32 o 
  -2  -1   6      282.40      281.00      3.14 o 
  -1  -1   6      412.89      402.63      4.87 o 
   0  -1   6        1.46        4.72      1.80 o 
   1  -1   6     1342.41     1418.73     17.79 o 
   2  -1   6      431.18      447.80      6.38 o 
   3  -1   6      416.42      426.54      6.42 o 
   4  -1   6        6.24        7.16      1.04 o 
   5  -1   6      129.43      119.50      7.74 o 
   6  -1   6      396.05      377.61     11.95 o 
   7  -1   6      170.49      158.39      5.77 o 
   8  -1   6        3.96        5.59      3.84 o 
   9  -1   6        1.62        2.60      2.60 o 
 -10   0   6        1.33        6.25      3.78 o 
  -9   0   6        1.77        1.39      1.37 o 
  -8   0   6        2.19        2.66      1.38 o 
  -7   0   6       82.01       84.29      3.60 o 
  -6   0   6      501.25      469.15     14.21 o 
  -5   0   6       32.20       33.68      2.13 o 
  -4   0   6      255.54      242.58      6.13 o 
  -3   0   6      394.45      386.47     12.94 o 
  -2   0   6        8.62       10.27      2.01 o 
  -1   0   6      123.41      112.22      1.71 o 
   0   0   6      647.75      623.21     10.26 o 
   1   0   6     1128.43     1126.86     14.86 o 
   2   0   6        2.60        3.27      1.53 o 
   3   0   6       40.45       43.18      1.16 o 
   4   0   6      264.28      281.58      4.96 o 
   5   0   6       15.47       19.86      1.04 o 
   6   0   6       21.47       22.87      2.11 o 
   7   0   6       24.01       27.90      2.51 o 
   8   0   6        1.70        3.17      1.56 o 
 -10   1   6        9.97        8.74      4.68 o 
  -9   1   6       78.66       77.84      3.91 o 
  -8   1   6       62.92       62.59      5.85 o 
  -7   1   6       67.13       72.83      3.58 o 
  -6   1   6      228.40      219.42      7.00 o 
  -5   1   6       39.45       42.98      3.50 o 
  -4   1   6      513.27      526.30     10.96 o 
  -3   1   6       88.34       90.58      4.18 o 
  -2   1   6       19.81       19.78      1.35 o 
  -1   1   6     1235.90     1264.75     15.20 o 
   0   1   6     1199.70     1243.55     21.39 o 
   1   1   6       99.41       92.23      1.90 o 
   2   1   6       17.53       18.72      0.93 o 
   3   1   6      119.41      120.98      2.46 o 
   4   1   6       32.75       39.88      3.90 o 
   5   1   6       19.30       17.02      1.55 o 
   6   1   6        1.05       11.06      8.17 o 
   7   1   6        1.35        2.94      2.14 o 
   8   1   6        7.16        9.03      3.31 o 
 -10   2   6       37.71       41.32      7.43 o 
  -9   2   6       45.42       52.76      3.83 o 
  -8   2   6        6.19        2.29      2.72 o 
  -7   2   6       33.50       28.12      4.68 o 
  -6   2   6       79.51       72.14      3.78 o 
  -5   2   6      305.90      318.23      8.41 o 
  -4   2   6       13.76       15.89      1.71 o 
  -3   2   6       55.81       63.33      2.62 o 
  -2   2   6      445.40      426.36     14.02 o 
  -1   2   6       54.69       44.82      3.04 o 
   0   2   6       24.93       30.42      1.98 o 
   1   2   6      129.98      126.05      2.57 o 
   2   2   6      171.32      170.07      4.01 o 
   3   2   6       70.55       80.93      5.91 o 
   4   2   6        4.23        4.31      1.19 o 
   5   2   6       64.96       64.70      3.57 o 
   6   2   6       13.13       15.30      1.86 o 
   7   2   6        4.33        3.02      1.43 o 
 -10   3   6        2.46        3.43      1.57 o 
  -9   3   6        0.08       -0.70      1.30 o 
  -8   3   6       17.94       14.66      3.07 o 
  -7   3   6      180.25      179.26      6.07 o 
  -6   3   6        1.86        1.25      1.52 o 
  -5   3   6       40.24       53.60      2.96 o 
  -4   3   6       17.59       17.68      1.65 o 
  -3   3   6      198.94      193.63      5.60 o 
  -2   3   6       61.91       64.94      2.54 o 
  -1   3   6        1.43        4.88      1.13 o 
   0   3   6      253.77      238.42      4.21 o 
   1   3   6       29.25       26.91      1.11 o 
   2   3   6       27.39       26.79      1.19 o 
   3   3   6      117.15      114.57      6.97 o 
   4   3   6       15.21       14.43      2.66 o 
   5   3   6        0.31        1.25      1.27 o 
   6   3   6        0.14        0.15      1.20 o 
   7   3   6        0.03        0.79      1.42 o 
  -9   4   6       36.26       31.45      2.69 o 
  -8   4   6      108.42       99.69      4.89 o 
  -7   4   6       48.67       53.31      7.83 o 
  -6   4   6       40.40       36.15      2.51 o 
  -5   4   6        2.92        1.19      1.15 o 
  -4   4   6       38.53       42.71      3.03 o 
  -3   4   6       17.38       21.46      1.99 o 
  -2   4   6       14.74       11.87      0.79 o 
  -1   4   6       53.63       49.89      2.63 o 
   0   4   6       18.48       18.78      1.12 o 
   1   4   6       42.47       40.52      1.45 o 
   2   4   6       62.46       55.83      2.95 o 
   3   4   6        4.44        5.26      1.80 o 
   4   4   6       19.27       18.06      2.69 o 
   5   4   6       24.99       27.31      2.49 o 
   6   4   6        3.47        3.60      1.59 o 
  -9   5   6       41.95       50.19      6.22 o 
  -8   5   6        0.14       -0.85      1.38 o 
  -7   5   6       22.63       21.75      3.03 o 
  -6   5   6       28.34       25.43      2.30 o 
  -5   5   6       61.96       65.80      4.83 o 
  -4   5   6        0.22        0.49      0.95 o 
  -3   5   6       17.68       20.08      2.04 o 
  -2   5   6       76.56       68.81      2.03 o 
  -1   5   6       19.64       21.35      1.18 o 
   0   5   6      138.99      119.21      4.29 o 
   1   5   6       16.81       15.95      1.83 o 
   2   5   6      408.33      413.79     11.95 o 
   3   5   6      102.16      108.32      5.42 o 
   4   5   6       43.82       47.36      3.52 o 
   5   5   6       11.24       12.73      2.12 o 
  -8   6   6       56.23       57.72      3.90 o 
  -7   6   6        5.62        6.28      1.87 o 
  -6   6   6       35.30       33.12      4.64 o 
  -5   6   6        0.39        0.52      1.16 o 
  -4   6   6        1.29        5.23      1.83 o 
  -3   6   6       83.80       80.58      3.84 o 
  -2   6   6        4.33        5.44      1.73 o 
  -1   6   6       48.98       46.59      1.88 o 
   0   6   6        0.87        0.11      0.87 o 
   1   6   6       63.19       63.37      3.55 o 
   2   6   6        0.44       -1.02      1.29 o 
   3   6   6       28.88       36.73      3.93 o 
  -7   7   6        0.87        0.02      1.67 o 
  -6   7   6        0.22       -1.20      1.49 o 
  -5   7   6       60.86       62.61      4.11 o 
  -4   7   6      121.63      125.75      8.36 o 
  -3   7   6       56.01       63.28      3.67 o 
  -2   7   6        4.32        5.57      1.45 o 
  -1   7   6       62.95       55.73      4.58 o 
   0   7   6       32.95       31.23      2.63 o 
   1   7   6      114.13      111.01      5.30 o 
   2   7   6        0.35        3.10      1.67 o 
  -4   8   6       34.88       34.48      3.21 o 
  -3   8   6       30.25       25.95      4.21 o 
  -2   8   6       43.96       46.81      5.20 o 
  -1   8   6       71.21       78.70      6.69 o 
  -2 -11   7       10.05       12.88      3.84 o 
  -1 -11   7        7.95       13.50      3.78 o 
   0 -11   7        9.40        9.46      1.95 o 
   1 -11   7        0.49        1.44      1.61 o 
   2 -11   7        0.04        3.16      1.78 o 
   3 -11   7       61.84       55.68      4.09 o 
   4 -11   7       66.80       69.70      4.16 o 
   5 -11   7       17.65       19.17      2.88 o 
  -4 -10   7        2.05        3.16      2.48 o 
  -3 -10   7        5.71       10.77      3.16 o 
  -2 -10   7       72.22       66.69      5.70 o 
  -1 -10   7       32.61       40.90      3.17 o 
   0 -10   7       11.09       13.87      2.14 o 
   1 -10   7       14.97       11.64      1.95 o 
   2 -10   7       25.83       28.86      3.56 o 
   3 -10   7        9.63       15.39      2.36 o 
   4 -10   7       46.91       45.70      3.24 o 
   5 -10   7        2.81        3.38      1.56 o 
   6 -10   7        1.05        0.28      1.23 o 
  -5  -9   7        2.68        2.36      1.48 o 
  -4  -9   7        1.49        1.40      1.83 o 
  -3  -9   7       69.95       56.63      2.29 o 
  -2  -9   7       41.57       45.14      4.45 o 
  -1  -9   7        5.77        8.99      2.72 o 
   0  -9   7       11.80        7.85      1.65 o 
   1  -9   7        0.92        2.35      1.89 o 
   2  -9   7       60.00       61.00      3.75 o 
   3  -9   7       26.20       27.65      2.67 o 
   4  -9   7       37.19       31.75      2.64 o 
   5  -9   7       27.81       21.44      2.23 o 
   6  -9   7       51.46       50.09      4.21 o 
   7  -9   7       15.58       21.17      2.84 o 
  -6  -8   7        6.78        8.24      1.66 o 
  -5  -8   7        7.75        5.64      1.51 o 
  -4  -8   7       30.52       27.31      1.65 o 
  -3  -8   7       13.29       14.29      1.24 o 
  -2  -8   7       36.58       33.44      1.55 o 
  -1  -8   7        3.63        4.08      0.87 o 
   0  -8   7       21.89       28.22      2.76 o 
   1  -8   7      211.29      221.38      7.77 o 
   2  -8   7        5.52        7.40      1.36 o 
   3  -8   7       27.55       22.94      2.32 o 
   4  -8   7      147.89      139.12      7.25 o 
   5  -8   7        1.29        0.64      1.18 o 
   6  -8   7        8.26       10.06      1.93 o 
   7  -8   7        0.64       -1.09      1.25 o 
   8  -8   7       18.12       16.25      2.64 o 
  -7  -7   7        0.35        1.45      1.29 o 
  -6  -7   7       18.93       15.92      4.12 o 
  -5  -7   7       45.45       39.83      1.83 o 
  -4  -7   7        0.55        0.58      0.67 o 
  -3  -7   7       41.98       36.96      2.14 o 
  -2  -7   7      314.03      329.27      6.50 o 
  -1  -7   7      174.65      186.10      3.92 o 
   0  -7   7       73.90       84.57      6.38 o 
   1  -7   7      354.13      365.68      9.85 o 
   2  -7   7      411.55      404.20     21.86 o 
   3  -7   7        8.75       10.22      1.62 o 
   4  -7   7      209.10      199.34      6.70 o 
   5  -7   7      123.41      128.61      6.72 o 
   6  -7   7       25.21       26.29      7.65 o 
   7  -7   7       26.07       29.40      2.80 o 
   8  -7   7       19.62       22.77      2.49 o 
  -8  -6   7       49.22       54.68      5.76 o 
  -7  -6   7       13.68       17.14      2.02 o 
  -6  -6   7       15.09       18.31      1.83 o 
  -5  -6   7        0.19       -0.50      0.71 o 
  -4  -6   7       38.18       36.88      1.69 o 
  -3  -6   7      102.33      107.17      2.79 o 
  -2  -6   7       30.23       24.52      1.16 o 
  -1  -6   7        6.68        7.45      1.19 o 
   0  -6   7      303.99      289.50      4.55 o 
   1  -6   7       94.83       89.24      3.35 o 
   2  -6   7      385.85      393.92     14.71 o 
   3  -6   7      325.15      312.74     14.24 o 
   4  -6   7        6.30        6.38      1.53 o 
   5  -6   7       23.44       21.99      2.16 o 
   6  -6   7        4.03        7.60      1.60 o 
   7  -6   7       33.92       40.00      2.79 o 
   8  -6   7        0.02        1.11      2.20 o 
  -8  -5   7       22.56       26.57      4.03 o 
  -7  -5   7       75.37       67.49      2.55 o 
  -6  -5   7       71.57       69.78      2.31 o 
  -5  -5   7       65.34       59.49      2.03 o 
  -4  -5   7        8.11        8.37      1.12 o 
  -3  -5   7       84.00       85.61      2.33 o 
  -2  -5   7        0.04       -0.17      0.84 o 
  -1  -5   7       21.93       27.41      0.97 o 
   0  -5   7       79.72       85.62      1.73 o 
   1  -5   7      716.34      657.92     19.78 o 
   2  -5   7      121.82      116.47      3.65 o 
   3  -5   7       91.59       97.12      3.52 o 
   4  -5   7      317.28      307.61      8.49 o 
   5  -5   7       62.63       67.42      5.48 o 
   6  -5   7      183.11      180.41      5.84 o 
   7  -5   7       13.47       10.96      2.51 o 
   8  -5   7        0.01        0.64      1.58 o 
   9  -5   7        0.03        3.28      2.48 o 
  -9  -4   7       17.41       22.04      3.84 o 
  -8  -4   7        0.04       -2.17      2.17 o 
  -7  -4   7       23.04       22.13      1.33 o 
  -6  -4   7       94.64       73.73      2.21 o 
  -5  -4   7      193.55      179.82      3.77 o 
  -4  -4   7      269.56      250.91      5.98 o 
  -3  -4   7        4.26        6.90      0.81 o 
  -2  -4   7       29.68       35.73      1.98 o 
  -1  -4   7       29.10       26.34      1.28 o 
   0  -4   7      277.15      257.13      3.76 o 
   1  -4   7      445.05      449.76      5.82 o 
   2  -4   7      198.49      203.46      6.51 o 
   3  -4   7       67.13       63.59      2.61 o 
   4  -4   7       13.34       14.94      1.37 o 
   5  -4   7       96.24      103.41      3.91 o 
   6  -4   7        0.05        0.58      0.99 o 
   7  -4   7        3.38        6.36      1.50 o 
   8  -4   7        2.66        2.42      1.86 o 
   9  -4   7        0.06       -2.48      2.48 o 
  -9  -3   7        1.06        5.45      2.17 o 
  -8  -3   7        0.09        0.74      1.15 o 
  -7  -3   7       73.98       61.67      2.01 o 
  -6  -3   7      102.23       98.52      2.53 o 
  -5  -3   7       27.62       25.43      2.21 o 
  -4  -3   7        4.06        5.73      0.67 o 
  -3  -3   7        1.32        1.03      0.47 o 
  -2  -3   7       13.23       17.11      1.01 o 
  -1  -3   7        6.57        4.04      0.64 o 
   0  -3   7       98.25      115.84      5.51 o 
   1  -3   7     1059.57     1154.04     21.73 o 
   2  -3   7       43.83       32.23      2.42 o 
   3  -3   7      214.02      209.27      3.46 o 
   4  -3   7        9.75       14.61      1.33 o 
   5  -3   7       16.11       20.98      1.42 o 
   6  -3   7        5.93        8.29      0.98 o 
   7  -3   7        0.75        1.43      1.18 o 
   8  -3   7        2.19        1.67      2.23 o 
   9  -3   7        0.19        0.56      2.17 o 
 -10  -2   7        0.00       -0.93      2.23 o 
  -9  -2   7       37.31       40.26      3.75 o 
  -8  -2   7        4.81        4.25      1.42 o 
  -7  -2   7        7.22        5.96      1.50 o 
  -6  -2   7       92.55       94.23      5.54 o 
  -5  -2   7       72.92       67.35      3.08 o 
  -4  -2   7       36.93       38.53      1.33 o 
  -3  -2   7       43.68       38.03      1.91 o 
  -2  -2   7       33.90       35.07      1.57 o 
  -1  -2   7       81.81       81.41      2.91 o 
   0  -2   7       78.13       83.67      1.62 o 
   1  -2   7        0.26        2.14      0.48 o 
   2  -2   7       24.37       18.29      1.23 o 
   3  -2   7        3.36        2.87      0.57 o 
   4  -2   7        2.88        5.26      0.73 o 
   5  -2   7        0.26        3.11      2.24 o 
   6  -2   7       54.90       53.20      2.13 o 
   7  -2   7       67.23       58.75      3.19 o 
   8  -2   7        0.06       -0.06      1.80 o 
 -10  -1   7       13.89       14.68      3.03 o 
  -9  -1   7        0.01        3.42      1.59 o 
  -8  -1   7       60.82       57.74      3.36 o 
  -7  -1   7       50.04       47.42      2.74 o 
  -6  -1   7      183.26      174.89      5.56 o 
  -5  -1   7      113.77      106.41      3.51 o 
  -4  -1   7      396.61      396.11      9.06 o 
  -3  -1   7        0.44        1.58      0.83 o 
  -2  -1   7      178.97      165.83      4.68 o 
  -1  -1   7        3.25        6.83      0.98 o 
   0  -1   7      460.97      440.90      8.30 o 
   1  -1   7       34.63       45.96      1.40 o 
   2  -1   7       15.54       17.41      0.95 o 
   3  -1   7      154.45      166.27      3.32 o 
   4  -1   7        4.65        3.49      0.68 o 
   5  -1   7      100.46      106.12      7.55 o 
   6  -1   7       11.58       14.30      2.66 o 
   7  -1   7       55.81       52.78      3.22 o 
   8  -1   7       49.40       49.41      5.82 o 
 -10   0   7        2.09        7.91      3.03 o 
  -9   0   7        0.36        2.94      1.60 o 
  -8   0   7       46.57       48.63      3.01 o 
  -7   0   7        8.28        8.85      1.49 o 
  -6   0   7        9.03       13.37      1.73 o 
  -5   0   7       18.87       14.51      1.59 o 
  -4   0   7      340.21      322.92      8.05 o 
  -3   0   7       46.26       43.54      1.95 o 
  -2   0   7        0.32        5.26      3.47 o 
  -1   0   7      408.77      374.03     10.35 o 
   0   0   7       32.29       38.80      1.77 o 
   1   0   7       21.69       18.15      0.91 o 
   2   0   7       16.77       15.23      0.95 o 
   3   0   7       65.77       71.38      2.63 o 
   4   0   7      295.54      298.50      5.59 o 
   5   0   7        1.60        0.56      1.89 o 
   6   0   7        8.63       10.79      1.66 o 
   7   0   7       28.99       25.48      2.59 o 
   8   0   7        2.46        3.37      1.68 o 
 -10   1   7       10.05       11.62      2.30 o 
  -9   1   7        0.49        1.19      1.42 o 
  -8   1   7       87.09       74.94      4.31 o 
  -7   1   7       95.05       93.68      4.60 o 
  -6   1   7      115.11      116.60      4.72 o 
  -5   1   7      115.83      114.74      4.05 o 
  -4   1   7        1.57        3.29      1.15 o 
  -3   1   7      143.70      138.68      8.08 o 
  -2   1   7      350.95      361.69      8.39 o 
  -1   1   7       33.89       40.68      1.43 o 
   0   1   7      116.54      111.33      3.59 o 
   1   1   7      247.52      239.84      4.30 o 
   2   1   7     1354.24     1302.44     20.09 o 
   3   1   7      108.15      103.22      2.47 o 
   4   1   7      135.24      120.97      7.28 o 
   5   1   7      114.68      116.65      4.50 o 
   6   1   7       13.21       12.79      1.90 o 
   7   1   7        8.03       10.86      4.18 o 
 -10   2   7       20.13       19.93      5.54 o 
  -9   2   7       53.96       51.04      3.78 o 
  -8   2   7      222.61      216.64      7.95 o 
  -7   2   7        0.15        0.31      1.33 o 
  -6   2   7        0.24        0.59      1.05 o 
  -5   2   7        7.67       10.47      1.51 o 
  -4   2   7       54.43       55.37      2.98 o 
  -3   2   7      149.24      155.27      4.72 o 
  -2   2   7        3.83        4.89      1.16 o 
  -1   2   7       32.48       27.75      1.38 o 
   0   2   7      323.40      309.43      6.97 o 
   1   2   7      163.75      153.20      3.14 o 
   2   2   7      125.63      119.86      3.03 o 
   3   2   7       14.11       17.92      3.81 o 
   4   2   7      164.00      187.36      6.57 o 
   5   2   7        5.15        4.68      1.34 o 
   6   2   7        8.19        7.21      1.77 o 
   7   2   7        9.87        8.32      3.19 o 
  -9   3   7       39.24       36.39      3.14 o 
  -8   3   7        2.14        4.05      1.92 o 
  -7   3   7        1.78        0.23      2.29 o 
  -6   3   7        3.62       10.11      1.88 o 
  -5   3   7       10.76       18.37      3.75 o 
  -4   3   7       24.56       34.93      2.47 o 
  -3   3   7        8.33        6.14      1.58 o 
  -2   3   7       57.47       49.75      2.69 o 
  -1   3   7      261.08      261.41      9.26 o 
   0   3   7      156.08      147.69      4.03 o 
   1   3   7        0.87        0.93      0.55 o 
   2   3   7      106.15      108.57      4.95 o 
   3   3   7       25.14       31.20      2.35 o 
   4   3   7       78.55       72.43      4.89 o 
   5   3   7        0.09       -1.23      1.23 o 
   6   3   7        0.53        0.99      1.40 o 
  -9   4   7        1.40        2.31      1.75 o 
  -8   4   7       26.13       26.58      2.62 o 
  -7   4   7       32.12       27.46      2.57 o 
  -6   4   7       76.66       75.33      4.24 o 
  -5   4   7       50.12       53.24      3.08 o 
  -4   4   7       35.33       34.01      2.19 o 
  -3   4   7       12.48       15.68      1.88 o 
  -2   4   7      337.45      345.18      9.24 o 
  -1   4   7       29.22       28.74      1.44 o 
   0   4   7        0.41        1.17      0.80 o 
   1   4   7       72.46       67.12      4.80 o 
   2   4   7      132.04      137.38      4.98 o 
   3   4   7       19.94       17.10      2.11 o 
   4   4   7        3.66        2.84      1.35 o 
   5   4   7        0.53        3.33      5.33 o 
  -8   5   7       23.43       31.28      2.95 o 
  -7   5   7       13.80       14.96      2.44 o 
  -6   5   7        0.97        2.57      1.51 o 
  -5   5   7        0.74       -1.36      1.36 o 
  -4   5   7       68.60       67.48      3.30 o 
  -3   5   7       36.02       44.02      5.08 o 
  -2   5   7       37.79       39.74      2.66 o 
  -1   5   7       17.53       16.53      1.76 o 
   0   5   7       65.98       68.52      4.58 o 
   1   5   7        3.37        3.34      1.29 o 
   2   5   7       16.47       14.59      2.05 o 
   3   5   7       10.83       17.29      7.15 o 
   4   5   7       98.91       96.80      5.64 o 
  -7   6   7        0.01        1.10      1.55 o 
  -6   6   7        2.72        4.40      1.75 o 
  -5   6   7       61.13       55.85      5.57 o 
  -4   6   7        7.00        6.72      1.55 o 
  -3   6   7        4.96        6.66      3.65 o 
  -2   6   7      100.79       90.12      4.18 o 
  -1   6   7        8.89        6.87      2.11 o 
   0   6   7      105.32       98.37      3.99 o 
   1   6   7        4.17        2.61      1.41 o 
   2   6   7        8.72        9.70      2.11 o 
  -5   7   7        8.45       13.71      5.64 o 
  -4   7   7       60.63       68.00      4.37 o 
  -3   7   7      114.38      113.62      5.53 o 
  -2   7   7       89.35       98.21      7.86 o 
  -1   7   7       25.39       26.81      4.21 o 
   0   7   7        6.03       13.56      2.85 o 
  -1 -11   8       13.58       17.03      4.46 o 
   0 -11   8        3.64        4.53      1.87 o 
   1 -11   8       13.62       12.68      3.34 o 
   2 -11   8        9.25       14.45      2.64 o 
   3 -11   8        2.18        5.28      2.10 o 
   4 -11   8        6.23        7.07      2.28 o 
  -4 -10   8       10.64       15.05      3.53 o 
  -3 -10   8       13.63       14.12      3.53 o 
  -2 -10   8        2.33        0.33      1.18 o 
  -1 -10   8       17.35       25.36      4.03 o 
   0 -10   8       13.66       20.49      2.50 o 
   1 -10   8       71.33       72.75      4.36 o 
   2 -10   8       15.86       21.74      2.77 o 
   3 -10   8       20.93       19.29      2.67 o 
   4 -10   8       14.29       11.59      1.88 o 
   5 -10   8       49.36       48.60      3.64 o 
   6 -10   8       32.71       25.27      3.09 o 
  -5  -9   8       62.96       64.07      4.98 o 
  -4  -9   8       28.25       28.47      2.45 o 
  -3  -9   8        0.51        0.30      0.73 o 
  -2  -9   8        6.64        8.13      1.65 o 
  -1  -9   8      221.27      229.42      8.15 o 
   0  -9   8       22.63       26.47      2.32 o 
   1  -9   8       12.95       15.71      3.03 o 
   2  -9   8        0.26       -0.71      1.18 o 
   3  -9   8      160.40      168.88      7.09 o 
   4  -9   8       46.09       42.99      3.87 o 
   5  -9   8       24.27       24.19      2.51 o 
   6  -9   8       17.76       17.84      4.37 o 
   7  -9   8       25.80       28.52      2.54 o 
  -6  -8   8        0.84       -1.02      1.27 o 
  -5  -8   8        1.02        3.03      1.38 o 
  -4  -8   8        0.01        0.24      0.70 o 
  -3  -8   8       29.91       32.22      1.71 o 
  -2  -8   8       69.08       72.46      3.52 o 
  -1  -8   8       59.37       59.09      3.18 o 
   0  -8   8       21.21       25.40      2.32 o 
   1  -8   8      117.29      109.80      4.39 o 
   2  -8   8       41.88       42.83      2.78 o 
   3  -8   8       21.85       25.83      2.34 o 
   4  -8   8        3.20        9.54      2.38 o 
   5  -8   8       39.67       32.73      2.60 o 
   6  -8   8       14.90       16.66      1.92 o 
   7  -8   8        1.97        1.42      1.44 o 
  -7  -7   8        1.60       -0.25      1.86 o 
  -6  -7   8        1.85        0.22      1.27 o 
  -5  -7   8        1.28        1.75      1.01 o 
  -4  -7   8      225.39      208.91      5.89 o 
  -3  -7   8       19.36       23.69      1.51 o 
  -2  -7   8       33.34       35.56      2.35 o 
  -1  -7   8      455.74      441.63      7.88 o 
   0  -7   8      688.70      702.60     17.43 o 
   1  -7   8      609.12      619.81     15.48 o 
   2  -7   8       96.06       98.10      5.14 o 
   3  -7   8        2.93       10.70      5.02 o 
   4  -7   8      140.00      124.29      5.85 o 
   5  -7   8        4.19        7.20      1.95 o 
   6  -7   8        8.29       10.22      1.95 o 
   7  -7   8        3.08        5.21      3.19 o 
   8  -7   8       18.16       20.23      3.00 o 
  -8  -6   8       11.84       19.88      3.90 o 
  -7  -6   8        6.64        7.37      3.62 o 
  -6  -6   8      106.84      108.75      3.37 o 
  -5  -6   8       53.20       52.81      2.18 o 
  -4  -6   8        0.68        2.02      0.83 o 
  -3  -6   8       23.55       26.28      1.52 o 
  -2  -6   8      265.62      274.41      6.46 o 
  -1  -6   8       79.56       79.27      2.04 o 
   0  -6   8       64.53       68.03      2.17 o 
   1  -6   8      253.62      253.04      7.07 o 
   2  -6   8       59.22       68.95      3.06 o 
   3  -6   8      258.77      245.98     10.81 o 
   4  -6   8        7.05        7.73      1.53 o 
   5  -6   8       56.30       57.70      3.33 o 
   6  -6   8        4.95        7.87      1.98 o 
   7  -6   8        3.94        8.28      2.76 o 
   8  -6   8        1.24        0.34      1.86 o 
  -8  -5   8        4.68        7.18      2.23 o 
  -7  -5   8      107.70       93.90      4.31 o 
  -6  -5   8       70.11       63.08      2.35 o 
  -5  -5   8      250.47      234.45      5.22 o 
  -4  -5   8        8.48       12.29      1.37 o 
  -3  -5   8      108.57      121.07      3.11 o 
  -2  -5   8       94.85       92.15      2.35 o 
  -1  -5   8        4.38        6.00      1.20 o 
   0  -5   8        9.08        9.07      0.57 o 
   1  -5   8      259.25      272.06     14.12 o 
   2  -5   8      151.11      149.33      4.51 o 
   3  -5   8      127.76      118.27      4.03 o 
   4  -5   8       47.61       50.17      2.91 o 
   5  -5   8        2.00        0.77      1.12 o 
   6  -5   8       21.59       26.66      2.50 o 
   7  -5   8       25.85       24.56      2.56 o 
   8  -5   8       42.44       42.67      3.18 o 
  -9  -4   8        3.55        7.31      2.48 o 
  -8  -4   8       14.57       10.64      1.92 o 
  -7  -4   8       42.28       45.95      3.03 o 
  -6  -4   8        0.26        2.59      2.04 o 
  -5  -4   8       25.01       19.07      1.10 o 
  -4  -4   8      284.73      272.54      5.17 o 
  -3  -4   8       67.16       68.64      1.98 o 
  -2  -4   8        4.02        6.29      1.53 o 
  -1  -4   8        0.90        0.28      0.46 o 
   0  -4   8      177.93      187.66      3.20 o 
   1  -4   8       84.59       84.27      3.66 o 
   2  -4   8      399.49      366.93     11.70 o 
   3  -4   8       96.54      106.39      3.49 o 
   4  -4   8       17.30       20.09      1.77 o 
   5  -4   8        8.22       13.51      1.48 o 
   6  -4   8       15.77       17.88      3.31 o 
   7  -4   8       11.21        7.66      1.53 o 
   8  -4   8        0.28       -2.60      2.60 o 
  -9  -3   8       43.54       46.57      5.45 o 
  -8  -3   8        6.71        6.11      2.82 o 
  -7  -3   8       50.76       54.23      3.06 o 
  -6  -3   8       38.28       36.71      5.70 o 
  -5  -3   8      269.82      255.59     18.45 o 
  -4  -3   8        0.09       -0.33      0.51 o 
  -3  -3   8       12.50       11.05      0.79 o 
  -2  -3   8       18.76       20.14      0.93 o 
  -1  -3   8        0.67        2.77      2.46 o 
   0  -3   8       71.12       63.74      2.02 o 
   1  -3   8       24.99       21.09      2.31 o 
   2  -3   8       33.68       37.77      1.52 o 
   3  -3   8       65.75       69.38      2.69 o 
   4  -3   8       24.09       24.81      1.86 o 
   5  -3   8       24.48       25.95      1.18 o 
   6  -3   8        8.08        9.98      1.64 o 
   7  -3   8       49.91       51.66      5.60 o 
   8  -3   8        2.17        8.24      3.03 o 
  -9  -2   8        7.73        7.76      4.89 o 
  -8  -2   8       17.05       20.27      2.26 o 
  -7  -2   8       45.76       44.46      2.83 o 
  -6  -2   8        5.44        7.57      1.73 o 
  -5  -2   8       20.89       19.23      1.87 o 
  -4  -2   8       10.22       11.50      2.51 o 
  -3  -2   8       10.76        9.92      1.25 o 
  -2  -2   8       23.05       21.58      0.76 o 
  -1  -2   8      291.77      299.00      6.63 o 
   0  -2   8        1.16        3.57      0.65 o 
   1  -2   8        4.00        4.61      1.09 o 
   2  -2   8      128.80      129.80      6.30 o 
   3  -2   8       12.65       15.03      1.35 o 
   4  -2   8       50.10       54.45      1.77 o 
   5  -2   8        7.42       10.57      2.26 o 
   6  -2   8       80.17       87.36      2.78 o 
   7  -2   8        3.21        0.37      1.86 o 
   8  -2   8       46.59       42.73      4.52 o 
  -9  -1   8        0.50        1.20      1.44 o 
  -8  -1   8       56.17       50.91      3.21 o 
  -7  -1   8       19.09       22.00      2.24 o 
  -6  -1   8        4.59        3.31      1.28 o 
  -5  -1   8      224.24      220.56      8.24 o 
  -4  -1   8      476.99      461.69     15.26 o 
  -3  -1   8      148.28      145.48      4.50 o 
  -2  -1   8      346.75      341.61      9.04 o 
  -1  -1   8        5.19        6.43      0.61 o 
   0  -1   8      559.18      590.11      9.09 o 
   1  -1   8      296.30      298.37      5.33 o 
   2  -1   8       62.12       56.11      1.73 o 
   3  -1   8       30.05       33.08      1.41 o 
   4  -1   8       86.85       94.87      2.68 o 
   5  -1   8        9.13       17.89      3.56 o 
   6  -1   8        0.30        2.60      2.35 o 
   7  -1   8        5.18        4.48      1.80 o 
   8  -1   8       17.12       14.55      3.22 o 
  -9   0   8       15.17       14.15      2.12 o 
  -8   0   8        7.80       12.82      3.13 o 
  -7   0   8       37.67       38.59      2.61 o 
  -6   0   8        2.30        3.83      3.22 o 
  -5   0   8        0.19        0.05      0.85 o 
  -4   0   8       30.91       28.01      1.93 o 
  -3   0   8        4.08        6.23      1.18 o 
  -2   0   8      352.04      347.80      8.62 o 
  -1   0   8      671.71      673.59     14.41 o 
   0   0   8        8.24        7.66      0.96 o 
   1   0   8      844.67      832.53     16.56 o 
   2   0   8      237.04      222.83      4.60 o 
   3   0   8       11.79       12.98      1.53 o 
   4   0   8        0.52        3.52      0.87 o 
   5   0   8        3.80        4.27      1.32 o 
   6   0   8        0.59        0.50      1.14 o 
   7   0   8        0.93        1.43      1.58 o 
  -9   1   8       82.89       92.86      5.56 o 
  -8   1   8        0.50        1.35      1.22 o 
  -7   1   8       20.85       21.57      2.18 o 
  -6   1   8      139.88      145.25      5.80 o 
  -5   1   8       33.40       33.98      2.36 o 
  -4   1   8        0.06       -1.18      1.18 o 
  -3   1   8      277.01      272.35      7.68 o 
  -2   1   8      265.27      273.03      7.14 o 
  -1   1   8      579.91      543.43     13.18 o 
   0   1   8        0.92        2.50      1.60 o 
   1   1   8      189.93      186.41      4.08 o 
   2   1   8        0.02       -0.34      0.62 o 
   3   1   8      176.88      173.32      7.15 o 
   4   1   8       42.81       46.21      2.91 o 
   5   1   8       26.48       19.84      3.00 o 
   6   1   8        0.45        0.36      2.29 o 
   7   1   8        2.06        1.00      1.31 o 
  -9   2   8        9.75        9.01      3.81 o 
  -8   2   8       53.26       54.27      7.52 o 
  -7   2   8      133.63      141.83      6.33 o 
  -6   2   8       38.02       37.74      4.98 o 
  -5   2   8        3.78        7.02      4.21 o 
  -4   2   8       63.88       61.78      3.06 o 
  -3   2   8      148.60      146.79      4.93 o 
  -2   2   8      149.76      145.04      4.77 o 
  -1   2   8        0.15        0.59      0.52 o 
   0   2   8        0.18       -0.70      0.92 o 
   1   2   8       34.50       33.19      3.50 o 
   2   2   8        4.85        4.04      1.07 o 
   3   2   8      153.34      145.78      5.37 o 
   4   2   8        3.24        1.76      1.13 o 
   5   2   8        0.00       -0.01      0.97 o 
   6   2   8        3.23        1.10      1.46 o 
  -9   3   8       26.82       22.01      3.03 o 
  -8   3   8       70.75       75.74      4.86 o 
  -7   3   8       24.91       21.90      2.73 o 
  -6   3   8        2.33        1.29      1.20 o 
  -5   3   8        0.15        1.01      1.29 o 
  -4   3   8        5.60       12.28      1.90 o 
  -3   3   8       28.29       32.54      2.54 o 
  -2   3   8       32.64       32.05      2.52 o 
  -1   3   8       51.99       45.36      2.36 o 
   0   3   8       13.73       12.31      3.81 o 
   1   3   8      117.32      117.39      3.56 o 
   2   3   8       58.98       57.38      3.12 o 
   3   3   8        0.01       -0.58      1.13 o 
   4   3   8        0.40        4.40      3.78 o 
   5   3   8       18.46       18.66      2.57 o 
  -8   4   8        8.84       15.00      2.97 o 
  -7   4   8        3.03        4.62      1.85 o 
  -6   4   8       26.18       24.61      4.30 o 
  -5   4   8       23.21       22.92      2.52 o 
  -4   4   8       57.80       55.33      7.83 o 
  -3   4   8        1.93        2.88      1.28 o 
  -2   4   8        0.75       -0.19      3.03 o 
  -1   4   8       28.58       27.09      2.08 o 
   0   4   8      129.30      122.33      3.20 o 
   1   4   8        0.04        0.16      2.07 o 
   2   4   8       11.25       11.09      2.60 o 
   3   4   8       54.08       55.34      3.65 o 
   4   4   8       54.50       49.86      3.85 o 
  -7   5   8        9.43       10.29      1.92 o 
  -6   5   8       14.28       17.99      5.14 o 
  -5   5   8        1.60        2.48      1.98 o 
  -4   5   8        3.86        4.78      1.58 o 
  -3   5   8       40.60       43.14      3.19 o 
  -2   5   8       15.29       17.16      2.10 o 
  -1   5   8       56.16       55.85      3.08 o 
   0   5   8        3.06        5.02      2.35 o 
   1   5   8       12.86       10.95      2.23 o 
   2   5   8       15.52       18.36      2.45 o 
   3   5   8        1.42        2.40      1.54 o 
  -6   6   8        3.48        3.78      1.90 o 
  -5   6   8        0.27        1.09      1.55 o 
  -4   6   8       50.48       50.76      5.48 o 
  -3   6   8       61.93       63.37      4.27 o 
  -2   6   8        4.22        4.21      2.54 o 
  -1   6   8        1.32        0.81      1.73 o 
   1   6   8       42.81       43.35      4.58 o 
  -1 -11   9       93.70      108.18      9.78 o 
   0 -11   9       30.36       39.47      3.79 o 
   1 -11   9       17.93       19.70      5.14 o 
   2 -11   9        5.01        6.47      4.46 o 
   3 -11   9       18.47       16.43      2.35 o 
  -3 -10   9        4.83        9.10      3.22 o 
  -2 -10   9       17.10       20.41      4.89 o 
  -1 -10   9        1.09        8.31      1.88 o 
   0 -10   9       26.94       32.44      3.05 o 
   1 -10   9        5.20        5.63      2.11 o 
   2 -10   9       13.68       17.79      2.30 o 
   3 -10   9       55.65       61.63      4.44 o 
   4 -10   9        2.64        6.42      2.17 o 
   5 -10   9        0.03       -0.52      1.30 o 
  -5  -9   9       22.11       27.62      3.96 o 
  -4  -9   9       47.55       47.37      4.15 o 
  -3  -9   9       38.40       43.56      3.19 o 
  -2  -9   9       25.99       23.62      2.36 o 
  -1  -9   9       19.44       20.54      4.09 o 
   0  -9   9       31.67       35.63      2.77 o 
   1  -9   9      116.81      131.94      5.80 o 
   2  -9   9        0.00       -0.40      1.01 o 
   3  -9   9        0.12       -0.88      1.49 o 
   4  -9   9        0.12        1.52      2.01 o 
   5  -9   9       22.72       25.75      6.78 o 
   6  -9   9        0.01        0.95      1.37 o 
  -6  -8   9        4.45       12.20      2.97 o 
  -5  -8   9        0.68        0.22      1.05 o 
  -4  -8   9        2.09        3.23      0.89 o 
  -3  -8   9        6.43        6.52      1.23 o 
  -2  -8   9        3.22        2.61      1.21 o 
  -1  -8   9        5.12        6.27      1.50 o 
   0  -8   9       31.85       36.79      2.39 o 
   1  -8   9       11.40       16.75      6.44 o 
   2  -8   9       82.70       79.56      3.63 o 
   3  -8   9        0.04        0.74      1.10 o 
   4  -8   9       12.25       11.96      1.87 o 
   5  -8   9        2.20        0.57      1.17 o 
   6  -8   9        0.74       -1.12      1.64 o 
   7  -8   9        4.45        2.62      1.50 o 
  -7  -7   9       11.22       17.96      3.47 o 
  -6  -7   9       36.69       28.31      2.27 o 
  -5  -7   9        3.35        4.52      1.07 o 
  -4  -7   9        0.49        1.82      0.88 o 
  -3  -7   9       44.84       49.26      2.27 o 
  -2  -7   9       30.52       35.99      2.43 o 
  -1  -7   9        4.90        6.98      0.84 o 
   0  -7   9      107.07      109.24      4.52 o 
   1  -7   9       96.42      103.96      4.55 o 
   2  -7   9      666.93      671.59     17.59 o 
   3  -7   9      321.68      312.47      9.90 o 
   4  -7   9       31.74       29.85      4.98 o 
   5  -7   9        0.02        1.10      1.32 o 
   6  -7   9       45.89       49.85      3.68 o 
   7  -7   9       18.51       24.58      2.78 o 
  -7  -6   9        2.94        4.89      2.48 o 
  -6  -6   9        0.52        0.34      1.17 o 
  -5  -6   9        2.82        4.95      1.49 o 
  -4  -6   9       46.53       54.08      2.42 o 
  -3  -6   9       28.03       33.72      1.60 o 
  -2  -6   9       13.80       16.44      1.08 o 
  -1  -6   9       16.15       18.08      1.56 o 
   0  -6   9      133.20      135.46      4.64 o 
   1  -6   9      308.93      313.62      8.58 o 
   2  -6   9      204.62      191.78      5.91 o 
   3  -6   9        5.54        6.27      1.51 o 
   4  -6   9       12.13       12.79      1.71 o 
   5  -6   9       79.37       85.09      4.23 o 
   6  -6   9        6.96        6.01      1.49 o 
   7  -6   9       14.41       11.48      2.23 o 
  -8  -5   9       12.69       10.96      2.79 o 
  -7  -5   9        0.41        0.99      1.14 o 
  -6  -5   9        7.03        6.56      2.26 o 
  -5  -5   9      252.83      238.72      6.09 o 
  -4  -5   9      150.24      139.82      5.60 o 
  -3  -5   9       66.71       58.96      1.97 o 
  -2  -5   9       21.43       18.13      1.43 o 
  -1  -5   9      439.41      417.92      9.40 o 
   0  -5   9      280.30      271.02      4.70 o 
   1  -5   9      201.52      172.55      5.10 o 
   2  -5   9       22.00       28.07      2.21 o 
   3  -5   9       54.95       54.36      3.62 o 
   4  -5   9      103.92      100.90      4.31 o 
   5  -5   9       12.90       19.14      2.38 o 
   6  -5   9        1.30        1.90      1.24 o 
   7  -5   9       20.59       30.18      2.64 o 
   8  -5   9        5.97        5.70      2.85 o 
  -8  -4   9        0.20        0.21      1.61 o 
  -7  -4   9        0.96        0.13      1.03 o 
  -6  -4   9      111.69      108.91      8.36 o 
  -5  -4   9        4.76        5.89      0.72 o 
  -4  -4   9       15.25       16.14      1.56 o 
  -3  -4   9      120.12      114.81      2.80 o 
  -2  -4   9      381.84      373.51      6.59 o 
  -1  -4   9      341.17      352.16     10.55 o 
   0  -4   9       94.94       86.49      2.02 o 
   1  -4   9       63.70       68.33      3.28 o 
   2  -4   9      239.63      226.77      5.39 o 
   3  -4   9       98.99       96.70      4.89 o 
   4  -4   9       51.30       51.27      2.76 o 
   5  -4   9        1.46        2.52      1.23 o 
   6  -4   9        0.34        4.31      4.27 o 
   7  -4   9       15.48       19.37      2.31 o 
  -9  -3   9        2.29        3.03      2.11 o 
  -8  -3   9       46.09       42.38      5.79 o 
  -7  -3   9       42.75       47.10      3.68 o 
  -6  -3   9       25.28       26.62      4.49 o 
  -5  -3   9        0.34        0.85      1.33 o 
  -4  -3   9      191.14      186.25      5.45 o 
  -3  -3   9      157.86      163.89      4.33 o 
  -2  -3   9      123.98      119.24      2.56 o 
  -1  -3   9       12.84       15.91      1.30 o 
   0  -3   9       10.61       14.68      0.87 o 
   1  -3   9       54.01       47.82      2.38 o 
   2  -3   9       14.98       12.24      0.83 o 
   3  -3   9       17.14       16.69      0.98 o 
   4  -3   9        4.06        4.40      1.05 o 
   5  -3   9        6.78       14.24      2.23 o 
   6  -3   9        1.61       -0.46      1.98 o 
   7  -3   9        0.50       -1.11      1.73 o 
  -9  -2   9        0.65        1.89      1.62 o 
  -8  -2   9       19.46       15.30      2.76 o 
  -7  -2   9       35.15       41.21      6.16 o 
  -6  -2   9        9.21       14.72      1.94 o 
  -5  -2   9      114.51      122.02      4.94 o 
  -4  -2   9       60.60       67.97      3.33 o 
  -3  -2   9        0.23       -0.62      1.18 o 
  -2  -2   9       54.96       55.45      4.68 o 
  -1  -2   9       61.87       60.68      3.39 o 
   0  -2   9      191.39      180.54      3.61 o 
   1  -2   9        4.71        3.26      1.07 o 
   2  -2   9       23.95       23.44      1.46 o 
   3  -2   9        8.16        8.21      1.19 o 
   4  -2   9        1.46        4.09      0.85 o 
   5  -2   9        4.63        6.78      0.95 o 
   6  -2   9        0.09        1.18      1.92 o 
   7  -2   9       13.00       10.59      3.16 o 
  -9  -1   9        6.20        8.61      2.05 o 
  -8  -1   9        2.47        4.53      1.69 o 
  -7  -1   9       11.24       13.86      2.08 o 
  -6  -1   9       92.00      103.10      4.43 o 
  -5  -1   9       71.05       69.95      7.37 o 
  -4  -1   9      200.44      196.61      6.08 o 
  -3  -1   9      191.76      189.77      6.01 o 
  -2  -1   9     1205.92     1230.08     27.33 o 
  -1  -1   9        0.06       -0.10      0.42 o 
   0  -1   9      489.93      477.34      9.23 o 
   1  -1   9       42.02       48.67      1.82 o 
   2  -1   9       34.36       31.92      1.51 o 
   3  -1   9        2.53        4.37      1.03 o 
   4  -1   9       45.49       47.13      1.89 o 
   5  -1   9        1.31        4.55      1.33 o 
   6  -1   9       18.62       21.03      2.21 o 
   7  -1   9        5.14        5.82      2.85 o 
  -9   0   9        1.02        1.58      2.11 o 
  -8   0   9        5.72       14.87      5.64 o 
  -7   0   9       51.31       55.67      3.67 o 
  -6   0   9        1.18        0.27      1.03 o 
  -5   0   9        4.26        8.44      3.96 o 
  -4   0   9        9.61        7.20      1.42 o 
  -3   0   9        2.67        7.36      5.60 o 
  -2   0   9       54.68       51.88      4.37 o 
  -1   0   9       80.82       78.13      2.10 o 
   0   0   9      216.51      221.85      4.50 o 
   1   0   9        0.56       -0.50      0.70 o 
   2   0   9      206.64      197.24      5.73 o 
   3   0   9      150.84      164.22      3.98 o 
   4   0   9        8.90       17.85      2.69 o 
   5   0   9        2.16        6.46      1.58 o 
   6   0   9        3.39        3.23      1.80 o 
  -9   1   9       62.80       62.33      4.22 o 
  -8   1   9       71.14       69.43      4.18 o 
  -7   1   9       28.11       38.91      5.73 o 
  -6   1   9       11.55       12.37      2.10 o 
  -5   1   9       49.70       48.26      3.19 o 
  -4   1   9       66.36       75.97      5.05 o 
  -3   1   9      112.45      111.09      6.29 o 
  -2   1   9       16.26       19.58      1.95 o 
  -1   1   9       12.71       15.18      5.11 o 
   0   1   9      605.30      584.78     10.61 o 
   1   1   9       63.66       66.94      2.11 o 
   2   1   9       44.61       45.53      1.90 o 
   3   1   9       97.65      101.43      4.29 o 
   4   1   9       29.19       30.93      2.56 o 
   5   1   9       63.71       57.65      5.33 o 
   6   1   9       10.58        9.15      2.17 o 
  -8   2   9        1.39        3.87      1.70 o 
  -7   2   9       69.96       70.23      4.59 o 
  -6   2   9       24.92       26.92      5.76 o 
  -5   2   9       90.09      104.68      5.15 o 
  -4   2   9       35.89       41.64      2.98 o 
  -3   2   9        2.07        5.81      1.73 o 
  -2   2   9      299.63      286.66      8.83 o 
  -1   2   9      260.45      261.26     13.34 o 
   0   2   9      186.32      166.37     10.12 o 
   1   2   9       24.75       26.97      1.52 o 
   2   2   9       42.52       45.65      2.81 o 
   3   2   9        4.21       12.98      1.87 o 
   4   2   9       24.26       26.47      2.58 o 
   5   2   9        0.74        1.60      1.53 o 
  -8   3   9        2.90        3.25      1.88 o 
  -7   3   9       55.64       65.17      4.24 o 
  -6   3   9       32.23       38.40      3.37 o 
  -5   3   9       40.16       37.64      3.21 o 
  -4   3   9        1.60        2.02      1.42 o 
  -3   3   9       80.56       90.76      6.35 o 
  -2   3   9       75.99       86.08      4.24 o 
  -1   3   9       88.25       81.52      3.79 o 
   0   3   9       65.95       63.45      3.12 o 
   1   3   9        0.16        0.80      0.90 o 
   2   3   9        7.57       13.44      1.78 o 
   3   3   9       12.82       12.55      1.95 o 
   4   3   9        2.39        3.62      1.50 o 
  -7   4   9       23.64       28.73      3.01 o 
  -6   4   9        9.83       15.32      3.34 o 
  -5   4   9       19.47       18.50      2.58 o 
  -4   4   9      133.82      133.12      6.69 o 
  -3   4   9      111.20      103.55      4.77 o 
  -2   4   9       21.41       20.42      2.36 o 
  -1   4   9       29.73       29.37      2.45 o 
   0   4   9        0.47        3.84      2.29 o 
   1   4   9       10.76       14.80      2.66 o 
   2   4   9        3.79        4.46      1.53 o 
   3   4   9       22.11       23.20      2.78 o 
  -6   5   9       15.14       19.79      2.88 o 
  -5   5   9       49.00       59.39      4.01 o 
  -4   5   9       22.63       26.08      2.92 o 
  -3   5   9       22.00       23.88      2.74 o 
  -2   5   9       16.57       17.63      2.22 o 
  -1   5   9       16.11       22.23      3.90 o 
   0   5   9        3.06        6.87      2.79 o 
   1   5   9       10.07        8.79      3.03 o 
  -3   6   9       11.67       11.33      2.91 o 
  -2   6   9       73.88       80.56      6.44 o 
   0 -11  10       79.28       78.32      4.70 o 
   1 -11  10       40.82       48.22      7.37 o 
   2 -11  10       78.73       94.77      5.97 o 
  -3 -10  10        7.43        6.07      3.03 o 
  -2 -10  10        2.56        5.33      2.35 o 
  -1 -10  10        7.99        8.39      2.05 o 
   0 -10  10       47.77       49.85      3.57 o 
   1 -10  10       12.87       17.63      3.99 o 
   2 -10  10        0.13       -1.16      2.72 o 
   3 -10  10        4.28        2.85      1.77 o 
   4 -10  10       18.03       18.05      4.61 o 
  -4  -9  10       11.62        9.23      2.85 o 
  -3  -9  10       71.69       71.54      4.64 o 
  -2  -9  10       52.99       59.80      3.74 o 
  -1  -9  10       10.90       14.73      3.87 o 
   0  -9  10       20.17       22.05      2.46 o 
   1  -9  10       31.70       35.76      2.65 o 
   2  -9  10       51.73       61.52      4.03 o 
   3  -9  10       19.02       23.24      3.47 o 
   4  -9  10        4.84        2.51      1.62 o 
   5  -9  10       17.70       11.38      2.18 o 
  -5  -8  10        0.04        1.01      1.36 o 
  -4  -8  10        5.06        3.82      1.05 o 
  -3  -8  10       10.62       19.63      6.19 o 
  -2  -8  10        0.11        0.26      1.42 o 
  -1  -8  10       39.84       35.06      2.73 o 
   0  -8  10       39.45       43.22      3.50 o 
   1  -8  10       86.60       91.50      4.27 o 
   2  -8  10       63.77       63.60      4.74 o 
   3  -8  10        4.13        0.03      1.76 o 
   4  -8  10       25.48       28.36      4.95 o 
   5  -8  10       12.91       12.35      1.99 o 
   6  -8  10       10.57       13.59      2.88 o 
  -6  -7  10        7.37        4.95      2.48 o 
  -5  -7  10       59.62       53.75      2.83 o 
  -4  -7  10       54.57       61.61      3.31 o 
  -3  -7  10       90.59       89.98      4.20 o 
  -2  -7  10       85.85       86.74      8.11 o 
  -1  -7  10      133.10      132.26      5.10 o 
   0  -7  10        8.33       10.97      2.94 o 
   1  -7  10       16.05       17.28      1.83 o 
   2  -7  10      175.85      199.59      6.89 o 
   3  -7  10       50.21       46.02      2.93 o 
   4  -7  10      122.40      114.66      5.23 o 
   5  -7  10       10.10       12.97      2.48 o 
   6  -7  10        1.52        7.96      4.98 o 
  -7  -6  10        8.18        5.94      2.72 o 
  -6  -6  10       33.96       29.07      2.67 o 
  -5  -6  10        0.93        2.35      1.72 o 
  -4  -6  10       78.33       80.04      2.73 o 
  -3  -6  10       12.37       13.52      1.22 o 
  -2  -6  10      103.61      105.46      3.94 o 
  -1  -6  10        1.80        2.69      1.23 o 
   0  -6  10       13.07       16.89      4.55 o 
   1  -6  10        0.04        1.74      1.15 o 
   2  -6  10        6.38        9.08      2.51 o 
   3  -6  10       59.67       48.52      2.97 o 
   4  -6  10        0.68        1.92      1.36 o 
   5  -6  10        0.56        0.69      1.25 o 
   6  -6  10       21.46       28.53      2.89 o 
   7  -6  10       10.26       13.22      2.15 o 
  -8  -5  10       15.08       26.50      4.46 o 
  -7  -5  10       50.64       50.75      3.48 o 
  -6  -5  10        3.30        0.05      1.07 o 
  -5  -5  10       56.80       52.82      3.11 o 
  -4  -5  10      199.81      185.95      4.27 o 
  -3  -5  10      208.29      186.33      7.18 o 
  -2  -5  10        3.77        3.60      0.71 o 
  -1  -5  10       26.96       22.24      2.11 o 
   0  -5  10       39.61       33.79      1.37 o 
   1  -5  10      196.25      181.42      5.35 o 
   2  -5  10        4.57        6.79      2.26 o 
   3  -5  10       56.17       51.79      3.13 o 
   4  -5  10        0.34        1.30      1.10 o 
   5  -5  10        2.06        1.90      1.33 o 
   6  -5  10       25.81       26.18      3.28 o 
   7  -5  10        3.76        4.72      1.75 o 
  -8  -4  10        7.77       11.86      2.16 o 
  -7  -4  10        2.71        0.81      1.27 o 
  -6  -4  10        5.33        8.89      1.79 o 
  -5  -4  10       32.43       26.38      2.35 o 
  -4  -4  10        4.19        5.23      1.34 o 
  -3  -4  10        0.01        3.16      1.74 o 
  -2  -4  10        4.75        6.67      1.12 o 
  -1  -4  10       17.41       18.45      1.13 o 
   0  -4  10      125.57      116.94      5.11 o 
   1  -4  10      150.03      135.03      4.41 o 
   2  -4  10       54.24       40.15      2.37 o 
   3  -4  10       12.72       13.76      2.11 o 
   4  -4  10       23.95       27.38      2.20 o 
   5  -4  10       80.32       77.66      4.06 o 
   6  -4  10        0.28       -1.18      1.18 o 
   7  -4  10        0.06        1.18      2.23 o 
  -8  -3  10        6.70       11.68      2.15 o 
  -7  -3  10       14.49       14.32      2.16 o 
  -6  -3  10       19.44       15.74      2.32 o 
  -5  -3  10       16.01       20.40      2.23 o 
  -4  -3  10       33.49       34.37      2.32 o 
  -3  -3  10        1.40        2.56      1.13 o 
  -2  -3  10       18.52       18.27      1.23 o 
  -1  -3  10      325.57      326.18      9.16 o 
   0  -3  10      112.33       97.79      2.63 o 
   1  -3  10       20.94       17.42      2.25 o 
   2  -3  10       46.02       48.63      3.00 o 
   3  -3  10       17.27       13.51      1.67 o 
   4  -3  10        0.11        1.48      1.10 o 
   5  -3  10       16.12       22.30      2.11 o 
   6  -3  10        3.20        6.75      2.29 o 
  -8  -2  10        2.39        6.18      1.86 o 
  -7  -2  10       28.02       26.67      2.45 o 
  -6  -2  10       13.79        9.91      1.77 o 
  -5  -2  10        0.29        0.42      2.04 o 
  -4  -2  10       33.46       36.82      2.66 o 
  -3  -2  10      460.27      462.45     12.48 o 
  -2  -2  10       89.06       88.93      3.79 o 
  -1  -2  10      184.20      171.59      3.84 o 
   0  -2  10      153.48      135.44      3.31 o 
   1  -2  10      108.05       97.03      2.75 o 
   2  -2  10       23.43       19.44      1.31 o 
   3  -2  10        0.89        1.09      0.70 o 
   4  -2  10        0.68        1.13      0.77 o 
   5  -2  10        8.67       11.97      1.57 o 
   6  -2  10        7.32        6.13      2.85 o 
  -8  -1  10       11.86       15.55      2.51 o 
  -7  -1  10        0.12        3.11      1.36 o 
  -6  -1  10        1.33        1.33      1.86 o 
  -5  -1  10       20.90       25.59      5.08 o 
  -4  -1  10        7.51        7.28      1.51 o 
  -3  -1  10       81.23       73.91      4.58 o 
  -2  -1  10       10.91       14.32      1.98 o 
  -1  -1  10      379.54      388.48     10.27 o 
   0  -1  10      323.33      308.64      7.51 o 
   1  -1  10        3.60        5.17      1.20 o 
   2  -1  10       27.19       27.37      1.52 o 
   3  -1  10       21.40       23.07      1.77 o 
   4  -1  10       16.68       20.85      1.43 o 
   5  -1  10        0.63       -0.51      0.98 o 
   6  -1  10        8.52        4.09      2.11 o 
  -8   0  10       18.06       18.93      3.99 o 
  -7   0  10        0.04        0.65      1.25 o 
  -6   0  10       63.11       66.19      4.02 o 
  -5   0  10       19.82       23.40      3.03 o 
  -4   0  10       39.86       40.89      2.69 o 
  -3   0  10       21.41       19.72      2.13 o 
  -2   0  10        1.38        3.00      1.30 o 
  -1   0  10      310.07      306.73      9.02 o 
   0   0  10        0.27        0.42      0.89 o 
   1   0  10       16.38       17.85      2.51 o 
   2   0  10       33.44       33.09      1.71 o 
   3   0  10        8.89        9.23      1.07 o 
   4   0  10       44.37       40.71      2.89 o 
   5   0  10       15.51       12.82      2.07 o 
  -8   1  10      113.12      121.09      6.22 o 
  -7   1  10       94.14      118.54      8.70 o 
  -6   1  10       45.71       51.99      3.56 o 
  -5   1  10        0.22       -0.50      1.61 o 
  -4   1  10       21.88       26.37      2.60 o 
  -3   1  10      152.96      151.65      5.71 o 
  -2   1  10      125.95      120.29      5.01 o 
  -1   1  10        0.72       -0.62      1.12 o 
   0   1  10        6.03        6.86      1.41 o 
   1   1  10       13.70       13.72      1.47 o 
   2   1  10       19.18       21.41      1.36 o 
   3   1  10       10.47       10.74      1.73 o 
   4   1  10        0.50        2.19      1.67 o 
   5   1  10       31.61       32.77      5.76 o 
  -8   2  10       21.27       20.89      3.10 o 
  -7   2  10        1.49        1.03      1.40 o 
  -6   2  10       23.15       23.80      2.99 o 
  -5   2  10       42.20       45.14      3.55 o 
  -4   2  10      108.39      112.15      5.09 o 
  -3   2  10       25.05       32.36      2.85 o 
  -2   2  10       56.86       55.27      4.61 o 
  -1   2  10       13.27       14.48      1.96 o 
   0   2  10       10.61        6.53      1.49 o 
   1   2  10       86.76       82.49      2.69 o 
   2   2  10       25.92       27.46      2.19 o 
   3   2  10        3.38        2.02      1.33 o 
   4   2  10       13.49       15.47      2.10 o 
  -7   3  10        0.75       -1.60      1.60 o 
  -6   3  10       39.19       43.83      3.53 o 
  -5   3  10       33.89       39.63      3.48 o 
  -4   3  10       58.04       56.83      4.37 o 
  -3   3  10       58.52       51.98      3.74 o 
  -2   3  10        5.27        5.64      2.17 o 
  -1   3  10       15.46       14.56      2.91 o 
   0   3  10       22.06       22.48      2.02 o 
   1   3  10       36.41       34.99      4.40 o 
   2   3  10        0.14        1.67      2.11 o 
   3   3  10        7.06        7.62      2.35 o 
  -6   4  10       11.16       15.43      2.54 o 
  -5   4  10       45.22       55.30      4.40 o 
  -4   4  10        0.93        1.44      1.59 o 
  -3   4  10       11.26       10.19      2.29 o 
  -2   4  10      115.20      110.37      5.16 o 
  -1   4  10       47.89       44.96      5.14 o 
   0   4  10       28.20       30.53      3.72 o 
   1   4  10        2.44        0.93      2.11 o 
  -3   5  10       89.61       85.27      8.11 o 
  -2   5  10        3.02        8.11      2.60 o 
  -2 -10  11       19.75       27.64      6.69 o 
  -1 -10  11        0.90       -0.85      2.72 o 
   0 -10  11        8.24       13.16      2.40 o 
   1 -10  11       28.43       32.60      6.07 o 
   2 -10  11       12.78       13.97      2.67 o 
   3 -10  11       18.14       12.59      2.26 o 
  -3  -9  11       10.49       12.77      1.92 o 
  -2  -9  11       45.04       46.94      3.26 o 
  -1  -9  11       46.52       51.54      3.54 o 
   0  -9  11        5.34        9.39      3.96 o 
   1  -9  11        1.82        6.72      4.06 o 
   2  -9  11        0.28        0.73      1.25 o 
   3  -9  11       13.22       15.65      2.47 o 
   4  -9  11        2.04        3.73      1.62 o 
  -4  -8  11        0.01       -0.37      2.11 o 
  -3  -8  11        4.99        7.50      1.70 o 
  -2  -8  11       12.63       16.98      5.08 o 
  -1  -8  11        4.40        4.35      1.55 o 
   0  -8  11       31.63       31.65      2.63 o 
   1  -8  11       11.70       14.93      1.91 o 
   2  -8  11       42.45       45.99      4.52 o 
   3  -8  11       67.09       61.63      5.29 o 
   4  -8  11       39.99       30.36      3.02 o 
   5  -8  11        0.74       -1.05      1.31 o 
  -6  -7  11       21.58       18.58      3.41 o 
  -5  -7  11       31.75       28.86      2.61 o 
  -4  -7  11       26.94       27.49      2.12 o 
  -3  -7  11       41.93       41.50      2.05 o 
  -2  -7  11       37.46       44.87      2.73 o 
  -1  -7  11       14.43       16.95      2.05 o 
   0  -7  11       54.54       53.83      3.62 o 
   1  -7  11       24.07       26.60      2.18 o 
   2  -7  11       15.62       12.67      2.00 o 
   3  -7  11       71.62       71.64      4.09 o 
   4  -7  11       62.91       56.96      4.06 o 
   5  -7  11       73.01       80.20      4.95 o 
   6  -7  11       19.77       18.40      2.60 o 
  -6  -6  11        9.05        9.20      1.95 o 
  -5  -6  11       12.08       12.77      1.74 o 
  -4  -6  11       96.77       97.22      5.64 o 
  -3  -6  11       30.08       25.03      1.53 o 
  -2  -6  11       41.50       42.90      1.72 o 
  -1  -6  11        0.03        0.84      1.15 o 
   0  -6  11      339.82      336.50      9.71 o 
   1  -6  11        0.04       -1.24      1.24 o 
   2  -6  11        8.16        8.45      1.56 o 
   3  -6  11       15.32       13.69      1.95 o 
   4  -6  11       35.72       34.21      3.02 o 
   5  -6  11        4.72        8.31      3.56 o 
   6  -6  11        0.61        2.48      1.66 o 
  -7  -5  11       19.90       17.96      2.52 o 
  -6  -5  11       65.51       70.64      4.03 o 
  -5  -5  11       59.08       62.35      3.55 o 
  -4  -5  11        7.04        5.73      1.57 o 
  -3  -5  11      150.74      130.33      3.43 o 
  -2  -5  11      443.72      415.08      8.74 o 
  -1  -5  11      362.59      341.79     18.17 o 
   0  -5  11        7.64        7.22      1.89 o 
   1  -5  11       25.59       20.96      2.42 o 
   2  -5  11       51.60       50.74      2.79 o 
   3  -5  11       13.79       17.35      2.17 o 
   4  -5  11        1.70        7.77      1.69 o 
   5  -5  11        3.18        7.20      2.01 o 
   6  -5  11        1.81        1.47      1.53 o 
  -7  -4  11       46.77       49.80      4.95 o 
  -6  -4  11       93.56       93.33      4.78 o 
  -5  -4  11        0.88       -0.20      1.27 o 
  -4  -4  11      148.24      150.45      5.73 o 
  -3  -4  11      152.42      147.55      5.25 o 
  -2  -4  11       83.46       85.00      2.44 o 
  -1  -4  11       31.64       30.72      1.97 o 
   0  -4  11       63.70       65.63      2.76 o 
   1  -4  11        3.44        5.94      0.91 o 
   2  -4  11       21.60       18.56      3.25 o 
   3  -4  11        4.18        5.05      2.01 o 
   4  -4  11       13.46       18.09      2.54 o 
   5  -4  11       16.22       25.86      2.48 o 
   6  -4  11       39.49       40.75      5.14 o 
  -8  -3  11        7.53        6.27      3.72 o 
  -7  -3  11        3.82        0.16      1.29 o 
  -6  -3  11       62.99       67.98      4.25 o 
  -5  -3  11       52.21       63.90      3.69 o 
  -4  -3  11       84.20       84.73      4.14 o 
  -3  -3  11        7.14        7.75      1.58 o 
  -2  -3  11       68.40       64.03      4.15 o 
  -1  -3  11        2.43        1.12      0.60 o 
   0  -3  11       33.15       37.75      2.03 o 
   1  -3  11       29.13       23.07      1.36 o 
   2  -3  11       11.95       13.14      1.50 o 
   3  -3  11       20.65       15.66      1.25 o 
   4  -3  11        0.02        0.42      0.96 o 
   5  -3  11        0.11        1.04      1.21 o 
   6  -3  11        0.18        5.33      2.85 o 
  -8  -2  11       16.92       18.68      2.56 o 
  -7  -2  11        6.98        6.77      1.64 o 
  -6  -2  11       50.58       56.85      3.55 o 
  -5  -2  11       57.96       57.32      3.59 o 
  -4  -2  11        6.79        8.52      3.68 o 
  -3  -2  11       10.19        9.93      1.55 o 
  -2  -2  11       28.49       29.86      3.87 o 
  -1  -2  11      341.34      321.10     13.98 o 
   0  -2  11        7.39        7.37      0.91 o 
   1  -2  11       51.21       45.60      1.98 o 
   2  -2  11       27.19       28.30      1.64 o 
   3  -2  11       23.81       30.74      2.24 o 
   4  -2  11        0.05        0.81      0.81 o 
   5  -2  11        1.28        2.54      2.29 o 
  -8  -1  11        8.84        7.05      2.07 o 
  -7  -1  11       38.05       37.14      3.42 o 
  -6  -1  11        1.54        0.81      2.01 o 
  -5  -1  11        5.31       13.58      2.12 o 
  -4  -1  11       31.68       28.85      2.52 o 
  -3  -1  11       12.16       16.84      2.57 o 
  -2  -1  11        4.82        9.63      3.03 o 
  -1  -1  11       85.72       98.89      4.30 o 
   0  -1  11        6.79       11.43      1.56 o 
   1  -1  11       40.37       43.15      1.97 o 
   2  -1  11       41.87       37.26      1.69 o 
   3  -1  11        2.04        2.38      0.93 o 
   4  -1  11        0.46        1.65      1.61 o 
   5  -1  11        1.82        1.92      2.17 o 
  -8   0  11       25.97       27.20      3.04 o 
  -7   0  11        0.68        1.68      1.68 o 
  -6   0  11        0.03       -1.66      1.66 o 
  -5   0  11       13.66       12.02      2.16 o 
  -4   0  11       48.90       49.15      3.02 o 
  -3   0  11       74.02       79.83      4.20 o 
  -2   0  11       15.55       19.58      3.19 o 
  -1   0  11        1.12       -0.01      1.27 o 
   0   0  11       22.66       21.86      2.23 o 
   1   0  11       42.12       36.68      1.87 o 
   2   0  11        6.78        8.34      1.65 o 
   3   0  11        0.08        1.18      1.18 o 
   4   0  11       26.02       35.76      2.97 o 
  -7   1  11       41.45       46.88      4.26 o 
  -6   1  11      100.44      116.65      8.58 o 
  -5   1  11      125.08      124.99      6.38 o 
  -4   1  11       17.70       24.58      7.62 o 
  -3   1  11       38.16       40.94      5.36 o 
  -2   1  11       62.84       69.50      3.98 o 
  -1   1  11       40.21       36.09      4.37 o 
   0   1  11       51.92       48.68      3.10 o 
   1   1  11       11.66       11.12      1.58 o 
   2   1  11        0.88       -0.50      1.36 o 
   3   1  11       23.13       32.89      2.75 o 
   4   1  11        5.15        4.69      3.31 o 
  -7   2  11       34.88       34.48      3.87 o 
  -6   2  11       16.94       14.07      2.41 o 
  -5   2  11        5.77       15.00      4.92 o 
  -4   2  11        1.08        1.27      1.53 o 
  -3   2  11       61.30       68.18      4.31 o 
  -2   2  11       97.77       91.53      4.59 o 
  -1   2  11        1.30        2.21      1.31 o 
   0   2  11        0.05       -0.22      1.39 o 
   1   2  11        5.31        5.39      1.98 o 
   2   2  11       21.28       22.42      3.22 o 
  -6   3  11        4.59        2.07      1.49 o 
  -5   3  11       14.52       16.11      2.53 o 
  -4   3  11       61.07       61.77      4.51 o 
  -3   3  11       92.15       90.30      4.95 o 
  -2   3  11       22.42       21.67      2.72 o 
  -1   3  11       21.03       18.49      2.16 o 
   0   3  11        0.37       -0.56      1.98 o 
   1   3  11        1.13        2.97      1.98 o 
  -3   4  11        2.89        2.63      1.78 o 
  -2   4  11        0.00        0.99      2.29 o 
   0 -10  12       32.88       35.34      3.93 o 
   1 -10  12        0.40        0.62      1.98 o 
  -3  -9  12       16.84       17.83      2.85 o 
  -2  -9  12        0.01       -1.58      1.58 o 
  -1  -9  12        0.09       -1.55      1.55 o 
   0  -9  12       15.37       19.28      2.82 o 
   1  -9  12       17.33       20.82      3.25 o 
   2  -9  12        0.10        6.79      7.77 o 
   3  -9  12        0.26        3.04      1.74 o 
  -4  -8  12        3.08        3.59      2.35 o 
  -3  -8  12       31.26       40.50      4.52 o 
  -2  -8  12        0.11        1.34      1.35 o 
  -1  -8  12       45.96       42.11      2.92 o 
   0  -8  12        0.72        1.08      1.49 o 
   1  -8  12        7.36        9.33      1.71 o 
   2  -8  12        0.32        3.37      1.59 o 
   3  -8  12       33.74       35.00      3.32 o 
   4  -8  12       62.69       57.53      4.77 o 
  -5  -7  12        8.68       17.59      3.41 o 
  -3  -7  12      190.63      203.79     11.27 o 
  -2  -7  12        2.13        3.42      1.43 o 
  -1  -7  12       16.23       14.50      1.86 o 
   0  -7  12        7.03        6.99      1.60 o 
   1  -7  12       22.71       29.01      2.30 o 
   2  -7  12        3.90        9.90      1.63 o 
   3  -7  12        2.69        1.18      1.35 o 
   4  -7  12        9.70       13.40      3.37 o 
   5  -7  12       22.17       22.54      2.99 o 
  -6  -6  12        1.11        5.55      2.82 o 
  -5  -6  12        9.51        7.56      1.66 o 
  -4  -6  12       43.96       40.47      3.01 o 
  -3  -6  12       17.82       22.43      3.84 o 
  -2  -6  12       96.49       92.72      3.87 o 
  -1  -6  12        7.48        9.04      1.60 o 
   0  -6  12       10.41        6.48      1.52 o 
   1  -6  12        3.35        4.63      3.75 o 
   2  -6  12       23.58       21.61      2.18 o 
   3  -6  12        1.59        3.86      2.32 o 
   4  -6  12       22.04       23.90      2.82 o 
   5  -6  12       16.32       17.11      2.57 o 
  -6  -5  12       17.07       16.38      2.37 o 
  -5  -5  12       49.09       60.36      4.06 o 
  -4  -5  12       31.71       38.17      2.62 o 
  -3  -5  12        0.08        0.53      0.82 o 
  -2  -5  12       15.20       14.40      1.74 o 
  -1  -5  12      107.00      101.36      8.83 o 
   0  -5  12       75.38       75.44      4.98 o 
   1  -5  12      116.71      103.89      6.94 o 
   2  -5  12        2.76        0.11      0.95 o 
   3  -5  12        1.39        3.86      1.32 o 
   4  -5  12       21.95       20.48      2.43 o 
   5  -5  12       30.75       32.60      3.07 o 
  -7  -4  12       11.51       13.36      2.52 o 
  -6  -4  12       40.18       53.09      3.95 o 
  -5  -4  12       39.87       45.01      3.17 o 
  -4  -4  12      104.50      107.67      4.70 o 
  -3  -4  12        0.11        0.62      1.13 o 
  -2  -4  12       44.06       37.71      2.35 o 
  -1  -4  12       62.57       65.88      3.34 o 
   0  -4  12      182.14      150.95      3.72 o 
   1  -4  12        0.09       -0.98      1.30 o 
   2  -4  12        2.14        1.31      1.15 o 
   3  -4  12       28.81       25.59      2.43 o 
   4  -4  12        1.42        4.31      3.87 o 
   5  -4  12        2.20        3.34      2.48 o 
  -7  -3  12        0.24        0.08      2.01 o 
  -6  -3  12       11.88       13.70      1.98 o 
  -5  -3  12       10.75       14.63      4.64 o 
  -4  -3  12       11.20       13.45      3.68 o 
  -3  -3  12        4.11        8.49      2.29 o 
  -2  -3  12      150.10      144.56      7.74 o 
  -1  -3  12       39.26       32.49      2.21 o 
   0  -3  12        0.68        0.28      0.81 o 
   1  -3  12        1.12        1.14      1.03 o 
   2  -3  12       22.18       21.50      2.02 o 
   3  -3  12        0.38       -0.77      1.12 o 
   4  -3  12        0.67        0.96      1.11 o 
   5  -3  12        3.21        5.51      2.79 o 
  -7  -2  12       53.80       58.85      4.00 o 
  -6  -2  12       12.29       12.39      2.31 o 
  -5  -2  12       37.56       35.09      3.78 o 
  -4  -2  12       61.26       59.74      3.87 o 
  -3  -2  12      111.35      113.73      8.98 o 
  -2  -2  12        6.58        8.60      1.68 o 
  -1  -2  12       42.84       48.34      3.03 o 
   0  -2  12       81.77       77.43      3.83 o 
   1  -2  12      124.44      107.70      3.55 o 
   2  -2  12        5.00        4.23      1.03 o 
   3  -2  12        3.42        2.14      1.27 o 
   4  -2  12        0.63        1.86      2.17 o 
  -7  -1  12        4.65       14.39      3.75 o 
  -6  -1  12       25.55       27.11      2.97 o 
  -5  -1  12       41.63       44.44      3.39 o 
  -4  -1  12       14.76       20.31      2.57 o 
  -3  -1  12        5.11       12.95      4.18 o 
  -2  -1  12        3.64        7.76      1.57 o 
  -1  -1  12        4.11        7.99      3.47 o 
   0  -1  12        1.04        3.13      1.36 o 
   1  -1  12       87.08       87.35      4.12 o 
   2  -1  12       26.34       22.30      1.77 o 
   3  -1  12       19.25       22.71      2.66 o 
   4  -1  12       73.61       71.95      6.38 o 
  -6   0  12       85.64       85.95      5.22 o 
  -5   0  12        0.34       -0.81      1.51 o 
  -4   0  12        2.60        4.76      1.48 o 
  -3   0  12       65.85       66.02      4.22 o 
  -2   0  12       21.91       22.80      2.53 o 
  -1   0  12       31.92       33.18      2.85 o 
   0   0  12       11.55       16.86      4.95 o 
   1   0  12        3.58        3.46      2.20 o 
   2   0  12       47.76       52.26      4.15 o 
   3   0  12        2.80        2.72      2.11 o 
  -6   1  12       31.07       28.47      3.56 o 
  -5   1  12       51.02       50.92      4.86 o 
  -4   1  12       90.98      107.77      6.50 o 
  -3   1  12       97.14       97.07      7.55 o 
  -2   1  12        4.06        1.38      1.31 o 
  -1   1  12        1.88        0.25      1.24 o 
   0   1  12       26.62       26.30      5.14 o 
   1   1  12       19.80       23.84      3.84 o 
   2   1  12        1.74       -0.37      1.92 o 
  -5   2  12       34.60       30.14      3.40 o 
  -4   2  12       30.76       31.07      3.52 o 
  -3   2  12        9.14       11.11      4.09 o 
  -2   2  12        1.45        1.14      1.53 o 
  -1   2  12       41.94       42.74      3.38 o 
   0   2  12        1.46        2.66      2.35 o 
   1   2  12        0.00        0.19      1.86 o 
  -1  -9  13        0.48        0.31      1.98 o 
   0  -9  13        1.88        1.42      1.55 o 
   1  -9  13        0.51       -0.43      1.98 o 
  -3  -8  13        9.13        7.55      2.79 o 
  -2  -8  13        0.82        8.48      2.91 o 
  -1  -8  13       40.52       45.64      3.08 o 
   0  -8  13        0.58        1.40      1.29 o 
   1  -8  13        8.79       11.43      2.07 o 
   2  -8  13        0.81        2.81      1.61 o 
   3  -8  13        2.68        5.97      1.64 o 
  -4  -7  13        9.28       17.03      3.03 o 
  -3  -7  13        8.94       13.19      2.66 o 
  -2  -7  13        0.52        0.06      1.67 o 
  -1  -7  13       36.13       30.82      2.39 o 
   0  -7  13        0.13        0.87      1.14 o 
   1  -7  13        0.69        0.06      1.10 o 
   2  -7  13        0.09       -0.46      1.55 o 
   3  -7  13       26.65       29.30      5.85 o 
  -5  -6  13       33.08       37.65      5.02 o 
  -4  -6  13        0.00       -1.92      1.92 o 
  -3  -6  13        0.62       -1.80      1.80 o 
  -2  -6  13       86.18       73.63      6.13 o 
  -1  -6  13       14.92       16.66      3.16 o 
   0  -6  13       41.21       34.24      2.48 o 
   1  -6  13        2.42       -0.14      1.07 o 
   2  -6  13        9.07       10.05      2.57 o 
   3  -6  13        1.28        1.74      1.70 o 
   4  -6  13        8.66       10.20      1.99 o 
  -5  -5  13        0.54        2.47      2.57 o 
  -4  -5  13       39.31       40.19      3.41 o 
  -3  -5  13       66.54       54.16      3.05 o 
  -2  -5  13        0.01        1.47      1.06 o 
  -1  -5  13        5.52        9.16      2.23 o 
   0  -5  13       16.74       23.38      1.99 o 
   1  -5  13       40.01       43.51      2.73 o 
   2  -5  13       30.60       27.61      2.53 o 
   3  -5  13       15.46       12.73      2.14 o 
   4  -5  13        0.86        0.77      1.36 o 
  -6  -4  13       10.25       12.75      2.39 o 
  -5  -4  13      113.51      110.37      7.31 o 
  -4  -4  13       40.77       45.05      3.96 o 
  -3  -4  13       42.19       43.64      3.12 o 
  -2  -4  13        7.11        7.98      1.63 o 
  -1  -4  13        2.12        6.82      2.35 o 
   0  -4  13       32.24       34.62      4.27 o 
   1  -4  13        8.80        7.61      1.52 o 
   2  -4  13        6.52        5.61      1.49 o 
   3  -4  13        0.34       -0.55      1.11 o 
   4  -4  13       12.90       16.17      3.28 o 
  -6  -3  13        7.94        8.24      2.63 o 
  -5  -3  13        3.11        7.12      4.09 o 
  -4  -3  13        3.33        5.51      1.80 o 
  -3  -3  13       12.38       13.42      2.14 o 
  -2  -3  13        0.02        0.90      1.19 o 
  -1  -3  13        0.03        2.23      1.61 o 
   0  -3  13        5.14        6.64      1.40 o 
   1  -3  13       24.26       17.03      3.16 o 
   2  -3  13        8.33       10.55      1.81 o 
   3  -3  13        2.25        1.95      1.36 o 
  -6  -2  13       30.77       29.68      3.09 o 
  -5  -2  13        6.72        9.29      2.03 o 
  -4  -2  13        2.88        6.50      1.90 o 
  -3  -2  13       11.62       19.50      5.60 o 
  -2  -2  13        0.01        1.72      3.19 o 
  -1  -2  13        8.42        9.24      2.42 o 
   0  -2  13        9.52       20.87      6.44 o 
   1  -2  13       89.34       88.57      7.99 o 
  -6  -1  13        2.00        1.79      1.79 o 
  -5  -1  13        0.00        0.55      1.61 o 
  -4  -1  13        3.05        9.26      2.17 o 
  -3  -1  13        2.72        5.11      2.01 o 
  -2  -1  13       37.17       31.54      3.47 o 
  -1  -1  13        3.47        0.59      1.86 o 
   0  -1  13        1.60        1.04      1.33 o 
   1  -1  13        2.61        3.06      1.40 o 
  -5   0  13       19.76       22.88      3.28 o 
  -4   0  13       97.72      120.87      6.64 o 
  -3   0  13        3.92        6.03      1.87 o 
  -2   0  13        1.27        0.93      1.46 o 
  -1   0  13       16.48       13.35      2.36 o 
   0   0  13        5.46        1.29      1.42 o 
   1   0  13        0.03        0.62      1.86 o 
  -4   1  13       18.40       18.98      3.02 o 
  -3   1  13        3.88        4.19      1.80 o 
  -2   1  13       91.18       89.08      6.29 o 
  -1   1  13        1.51        3.67      1.83 o 
  -2  -7  14        0.71        7.06      2.42 o 
  -1  -7  14        1.41        1.36      1.73 o 
   0  -7  14        2.04        6.25      2.91 o 
   1  -7  14       34.92       46.75      5.45 o 
  -3  -6  14        4.95       17.09      3.65 o 
  -2  -6  14        0.01       -2.17      2.29 o 
  -1  -6  14       22.59       22.29      4.03 o 
   0  -6  14       62.22       62.36      6.01 o 
   1  -6  14        5.66        9.04      3.16 o 
   2  -6  14        4.90        1.24      2.23 o 
  -4  -5  14       14.61       15.79      3.78 o 
  -3  -5  14        2.80       13.44      3.53 o 
  -1  -5  14       19.48       26.69      3.41 o 
   0  -5  14        0.73       -0.37      1.86 o 
   1  -5  14        5.50        6.94      2.35 o 
   2  -5  14       32.29       40.75      5.20 o 
  -4  -4  14       17.90       24.26      8.58 o 
  -3  -4  14       50.80       44.63      3.45 o 
  -2  -4  14       34.02       33.50      4.03 o 
   0  -4  14        0.79        8.48      2.85 o 
   1  -4  14       34.43       35.54      4.64 o 
   2  -4  14       28.65       18.89      3.10 o 
  -4  -3  14       16.38       20.69      4.27 o 
  -3  -3  14        7.05       10.35      2.10 o 
  -2  -3  14        6.65        6.17      2.94 o 
  -1  -3  14        0.45       -1.80      1.80 o 
   0  -3  14       25.18       32.14      4.58 o 
   1  -3  14        0.96       -0.31      1.05 o 
  -4  -2  14       12.47       12.05      3.72 o 
  -3  -2  14        2.34        2.91      2.04 o 
  -2  -2  14        2.76        3.29      1.71 o 
  -1  -2  14        6.45        5.87      1.85 o 
   0  -2  14        5.15       11.27      3.22 o 
   1  -2  14        5.44        3.41      2.42 o 
  -3  -1  14        1.38        2.30      1.62 o 
  -2  -1  14        0.09        0.97      1.56 o 
  -1  -1  14        2.00        2.55      2.07 o 
   0  -1  14        0.02        3.03      2.54 o 
                                                 
